# Supplementary material for: The Arabidopsis Hypoxia Inducible AtR8 Long Non-Coding RNA also Contributes to Plant Defense and Root Elongation Coordinating with WRKY Genes under Low Levels of Salicylic Acid
Source: Noncoding RNA. 2020 Feb 26;6(1):8. doi: 10.3390/ncrna6010008 (PMC7151572; doi:10.3390/ncrna6010008)
Supplement: Supplementary file 1 [file ncrna-06-00008-s001.zip]

Archive with 15 entries (12 files):
- Supplemental/
- Supplemental/Supplemental Fig..pdf
- __MACOSX/
- __MACOSX/Supplemental/
- __MACOSX/Supplemental/._Supplemental Fig..pdf
- Supplemental/Supplemental_Table_S1.xlsx
- __MACOSX/Supplemental/._Supplemental_Table_S1.xlsx
- Supplemental/Supplemental_Table_S2.xlsx
- __MACOSX/Supplemental/._Supplemental_Table_S2.xlsx
- Supplemental/Supplemental_Table_S3.xlsx
- __MACOSX/Supplemental/._Supplemental_Table_S3.xlsx
- Supplemental/Supplemental_Table_S4.xlsx
- Supplemental/Supplemental_Table_S5.xlsx
- __MACOSX/Supplemental/._Supplemental_Table_S5.xlsx
- Supplemental/Supplemental_Table_S6.xlsx
