# Supplementary material for: The Arabidopsis Hypoxia Inducible AtR8 Long Non-Coding RNA also Contributes to Plant Defense and Root Elongation Coordinating with WRKY Genes under Low Levels of Salicylic Acid
Source: Noncoding RNA. 2020 Feb 26;6(1):8. doi: 10.3390/ncrna6010008 (PMC7151572; doi:10.3390/ncrna6010008)
Supplement: Supplementary file 1 [file ncrna-06-00008-s001.zip › Supplemental/Supplemental_Table_S1.xlsx]

## Sheet: 工作表1
Supplemental Table S1. List of primers using RT-qPCR in this study.
Gene	Gene ID	Direction	Primer (5' → 3')	Position
ACT2 (Control)	AT3G18780	Forward	CAATCTCATCTTCTTCCGCTCT	-465 → -486
		Reverse	CATACCGGTACCATTGTCACAC	+54 → +33
ACT8 (Control)	AT1G49240	Forward	CCTTGCTGGTCGTGACCTTACTGA	+711 → +734
		Reverse	CTCTCAGCACCGATCGTGATCACT	+935 → +912
WRKY18	AT4G31800	Forward	GAACAGCTCCAGCAACGAAG	+754 → +773
		Reverse	CCGATGTTTCAGTAGGCACG	+896 → +877
WRKY46	AT2G46400	Forward	ACCGACCAAGTCCGAAGAAG	+791 → +810
		Reverse	CCACACACCGTTCTCAATCTC	+899 → +879
WRKY53	AT4G23810	Forward	GACGGGGATGCTACGGTTT	+700 → +718
		Reverse	TTTTGGGTAATGGCTGGTTTG	+833 → +814
WRKY54	AT2G40750	Forward	GCACTGCTCAGAACCATGTCAA	+1394 → +1415
		Reverse	CAAGTCCTCACCTGTCGAAGA	+1551 → +1531
WRKY70	AT3G56400	Forward	ACTTGAGGACGCATTTTCTTGGAGG	+611 → +635
		Reverse	TGCTTTGTTGCCTTGCACCCTT	+916 → +895
NPR1	AT1G64280	Forward	TCTCACCCACTTCATCGGAC	+1697 → +1716
		Reverse	GAATCGTTTCCCGAGTTCCACTG	+1817 → +1796
PR-1	AT2G14610	Forward	AACTACAACTACGCTGCGAACA	+313 → +334
		Reverse	TTACACCTCACTTTGGCACATC	+416 → +395
WOX5	AT3G11260	Forward	CGTGGCAACAATAACGGAGG	+357 → +376
		Reverse	CTAAGACCGGCTCGAAACAGA	+457 → +437
SHR	AT4G37650	Forward	CCACATCATCAACCCCTTCCTCCACC	+468 → +493
		Reverse	GAGAAGTCGAAGGACGGAGGAG	+594 → +573
FT	AT1G65480	Forward	CGAGTAACGAACGGTGATGA	+2409 → +2428
		Reverse	CGCATCACACACTATATAAGTAAAACA	+2516 → +2490
FLC	AT5G10140	Forward	ACCCCTAGTTAGGTCCAGCC	+1913 → +1932
		Reverse	GGGTTCCACGTTCTAAAAGGC	+2015 → +1995
TSF	AT4G20370	Forward	CTCGGGAATTCATCGTATTG	+1814 → +1833
		Reverse	CCCTCTGGCAGTTGAAGTAA	+1971 → +1952
PIF4	AT2G43010	Forward	CGGAGTTCAACCTCAGCAGT	+2285 → +2304
		Reverse	ACCGGGATTGTTCTGAATTG	+2384 → +2365
AtR8	–	Forward	GCTAAACCCTGAACCCTCTCATG	+41 → +63
		Reverse	AACCCAACCTCCTGGTCTACT	+183 → +163
