# Supplementary material for: The Arabidopsis Hypoxia Inducible AtR8 Long Non-Coding RNA also Contributes to Plant Defense and Root Elongation Coordinating with WRKY Genes under Low Levels of Salicylic Acid
Source: Noncoding RNA. 2020 Feb 26;6(1):8. doi: 10.3390/ncrna6010008 (PMC7151572; doi:10.3390/ncrna6010008)
Supplement: Supplementary file 1 [file ncrna-06-00008-s001.zip › Supplemental/Supplemental_Table_S2.xlsx]

## Sheet: Sheet1
Supplemental Table S2. Microarray analysis data obtained from wild-type and atr8 plants.
Probe Set ID	Fold Change (on Normalized values)	t-test: P-value (on Normalized values)	FDR p-value correction	UP/ DOWN	Annotations - Transcript ID	Annotations - Target description	UniGene ID	Gene title	Gene symbol	GO Slim Term	Annotations - GO biological process	Annotations - GO cellular component	Annotations - GO molecular function
245035_at	6.5487	0.000758773	0.0651937	UP	At2g26400	unknown protein similar to GP|2244827|gnl|PID|e326818|Z97336	At.38900	ATARD3 (ACIREDUCTONE DIOXYGENASE 3); acireductone dioxygenase [iron(II)-requiring]/ heteroglycan binding / metal ion binding	ATARD3	response to abiotic or biotic stimulus	0008652 // cellular amino acid biosynthetic process // inferred from electronic annotation /// 0009086 // methionine biosynthetic process // inferred from electronic annotation /// 0019509 // L-methionine salvage from methylthioadenosine // inferred from electronic annotation /// 0055114 // oxidation reduction // inferred from electronic annotation		0010297 // heteroglycan binding // non-traceable author statement /// 0010309 // acireductone dioxygenase [iron(II)-requiring] activity // inferred from sequence or structural similarity /// 0016491 // oxidoreductase activity // inferred from electronic annotation /// 0016702 // oxidoreductase activity, acting on single donors with incorporation of molecular oxygen, incorporation of two atoms of …
245038_at	5.89246	0.000133191	0.039606	UP	At2g26560	similar to latex allergen from Hevea brasiliensis ;supported by full-length cDNA: Ceres:1999.	At.12388	PLA2A (PHOSPHOLIPASE A 2A); lipase/ nutrient reservoir	PLA2A	response to abiotic or biotic stimulus	0006629 // lipid metabolic process // inferred from direct assay /// 0006629 // lipid metabolic process // inferred from electronic annotation /// 0008152 // metabolic process // inferred from electronic annotation /// 0008219 // cell death // inferred from genetic interaction /// 0009626 // plant-type hypersensitive response // inferred from expression pattern /// 0009626 // plant-type hypersens…	0005737 // cytoplasm // inferred from direct assay /// 0016020 // membrane // inferred from direct assay	0016298 // lipase activity // inferred from direct assay /// 0016787 // hydrolase activity // inferred from electronic annotation /// 0045735 // nutrient reservoir activity // inferred from sequence or structural similarity
245119_at	2.34014	0.000422246	0.0527269	UP	At2g41640	unknown protein ; supported by cDNA: gi_16930450_gb_AF419579.1_AF419579	At.21091			extracellular			0016757 // transferase activity, transferring glycosyl groups // inferred from electronic annotation
245151_at	2.79941	0.00246064	0.103556	UP	At2g47550	putative pectinesterase ;supported by full-length cDNA: Ceres:111254.	At.12430			cell wall	0007047 // cellular cell wall organization // inferred from electronic annotation /// 0042545 // cell wall modification // inferred from electronic annotation	0005576 // extracellular region // inferred from electronic annotation /// 0005618 // cell wall // inferred from electronic annotation /// 0009505 // plant-type cell wall // inferred from sequence or structural similarity /// 0012505 // endomembrane system // inferred from electronic annotation	0004857 // enzyme inhibitor activity // inferred from electronic annotation /// 0016787 // hydrolase activity // inferred from electronic annotation /// 0030599 // pectinesterase activity // inferred from electronic annotation /// 0030599 // pectinesterase activity // inferred from sequence or structural similarity /// 0045330 // aspartyl esterase activity // inferred from electronic annotation
245329_at	4.50113	0.00115673	0.0763492	UP	At4g14365	Expressed protein ; supported by full-length cDNA: Ceres: 37809.	At.23786			transport			0005515 // protein binding // inferred from sequence or structural similarity /// 0005515 // protein binding // inferred from electronic annotation /// 0008270 // zinc ion binding // inferred from electronic annotation /// 0008270 // zinc ion binding // inferred from sequence or structural similarity /// 0016874 // ligase activity // inferred from electronic annotation /// 0046872 // metal ion bi…
245486_x_at	2.24657	0.00312634	0.110905	UP	At4g16240	glycine-rich protein homolog	At.4403			unknown molecular functions
245567_at	2.2435	0.00204645	0.0970715	UP	At4g14630	germin precursor oxalate oxidase	At.43286	GLP9 (GERMIN-LIKE PROTEIN 9); manganese ion binding / nutrient reservoir	GLP9	response to stress	0009651 // response to salt stress // inferred from expression pattern	0000325 // plant-type vacuole // inferred from sequence or structural similarity /// 0005576 // extracellular region // inferred from sequence or structural similarity /// 0005576 // extracellular region // inferred from electronic annotation /// 0005886 // plasma membrane // inferred from sequence or structural similarity /// 0048046 // apoplast // inferred from electronic annotation	0030145 // manganese ion binding // inferred from electronic annotation /// 0045735 // nutrient reservoir activity // inferred from electronic annotation /// 0046872 // metal ion binding // inferred from electronic annotation
245738_at	12.778	0.00326364	0.111795	UP	At1g44130	nucellin, putative similar to nucellin GI:2290201 from [Hordeum vulgare]	At.52031			extracellular	0006508 // proteolysis // inferred from electronic annotation	0009505 // plant-type cell wall // inferred from direct assay	0004190 // aspartic-type endopeptidase activity // inferred from electronic annotation /// 0008233 // peptidase activity // inferred from electronic annotation /// 0016787 // hydrolase activity // inferred from electronic annotation
245757_at	2.71094	0.000481222	0.0540723	UP	At1g35140	phosphate-induced (phi-1) protein, putative similar to phi-1 GB:BAA33810 GI:3759184 from [Nicotiana tabacum];supported by full-length cDNA: Ceres:118937.	At.24168	PHI-1 (PHOSPHATE-INDUCED 1)	PHI-1	cell wall		0009505 // plant-type cell wall // inferred from direct assay
245763_at	2.07402	0.00267431	0.107207	UP	At1g27850	transposon protein, putative similar to En/Spm-like transposon protein GB:AAB95292 GI:2088658 from [Arabidopsis thaliana]	At.28172			plasma membrane		0005886 // plasma membrane // inferred from direct assay
245976_at	4.1372	0.00450174	0.12627	UP	At5g13080	WRKY-like protein WRKY DNA binding protein - Solanum tuberosum, EMBL:AJ278507	At.28323	WRKY75; transcription factor	WRKY75	nucleus	0006350 // transcription // inferred from electronic annotation /// 0006355 // regulation of transcription, DNA-dependent // inferred from sequence or structural similarity /// 0032107 // regulation of response to nutrient levels // inferred from mutant phenotype /// 0043620 // regulation of transcription in response to stress // inferred from mutant phenotype /// 0045449 // regulation of transcr…	0005634 // nucleus // inferred from direct assay /// 0005634 // nucleus // inferred from electronic annotation	0003677 // DNA binding // inferred from electronic annotation /// 0003700 // sequence-specific DNA binding transcription factor activity // inferred from sequence or structural similarity /// 0003700 // sequence-specific DNA binding transcription factor activity // inferred from electronic annotation /// 0043565 // sequence-specific DNA binding // inferred from electronic annotation
245994_at	6.2439	0.000389241	0.0518569	UP	At5g20760	putative protein various predicted proteins, Arabidopsis thaliana				N.D.
246018_at	2.82357	0.00328595	0.111795	UP	At5g10695	Expressed protein ; supported by full-length cDNA: Ceres: 103171.	At.19727			signal transduction
246114_at	3.37518	0.00198606	0.0957758	UP	At5g20250	seed imbitition protein-like seed imbitition protein Sip1 - Hordeum vulgare, EMBL:M77475	At.25459	DIN10 (DARK INDUCIBLE 10); hydrolase, hydrolyzing O-glycosyl compounds	DIN10	other cellular components	0005975 // carbohydrate metabolic process // inferred from electronic annotation /// 0008152 // metabolic process // inferred from electronic annotation /// 0009409 // response to cold // inferred from expression pattern	0009507 // chloroplast // inferred from direct assay	0003824 // catalytic activity // inferred from electronic annotation /// 0004553 // hydrolase activity, hydrolyzing O-glycosyl compounds // inferred from sequence or structural similarity /// 0016740 // transferase activity // inferred from electronic annotation /// 0016757 // transferase activity, transferring glycosyl groups // inferred from electronic annotation /// 0047274 // galactinol-sucro…
246149_at	2.37208	0.00404188	0.121213	UP	At5g19890	peroxidase ATP N ;supported by full-length cDNA: Ceres:40493.	At.143			nucleus	0006979 // response to oxidative stress // inferred from electronic annotation /// 0042744 // hydrogen peroxide catabolic process // inferred from electronic annotation /// 0055114 // oxidation reduction // inferred from electronic annotation	0005576 // extracellular region // inferred from electronic annotation /// 0005634 // nucleus // inferred from direct assay /// 0005737 // cytoplasm // inferred from direct assay	0004601 // peroxidase activity // inferred from electronic annotation /// 0004601 // peroxidase activity // inferred from sequence or structural similarity /// 0009055 // electron carrier activity // inferred from electronic annotation /// 0016491 // oxidoreductase activity // inferred from electronic annotation /// 0020037 // heme binding // inferred from electronic annotation /// 0046872 // met…
246228_at	2.8612	0.00167835	0.0894813	UP	At4g36430	peroxidase like protein	At.4607			other enzyme activity	0006979 // response to oxidative stress // inferred from electronic annotation /// 0042744 // hydrogen peroxide catabolic process // inferred from electronic annotation /// 0051707 // response to other organism // inferred from expression pattern /// 0055114 // oxidation reduction // inferred from electronic annotation	0005576 // extracellular region // inferred from electronic annotation /// 0005618 // cell wall // inferred from direct assay	0004601 // peroxidase activity // inferred from electronic annotation /// 0004601 // peroxidase activity // inferred from sequence or structural similarity /// 0009055 // electron carrier activity // inferred from electronic annotation /// 0016491 // oxidoreductase activity // inferred from electronic annotation /// 0020037 // heme binding // inferred from electronic annotation /// 0046872 // met…
246238_at	3.46334	0.000663774	0.0625537	UP	At4g36670	sugar transporter like protein	At.31306			transporter activity	0006810 // transport // inferred from electronic annotation /// 0008643 // carbohydrate transport // inferred from electronic annotation /// 0055085 // transmembrane transport // inferred from electronic annotation	0016020 // membrane // inferred from electronic annotation /// 0016020 // membrane // inferred from sequence or structural similarity /// 0016021 // integral to membrane // inferred from electronic annotation	0005215 // transporter activity // inferred from electronic annotation /// 0005351 // sugar:hydrogen symporter activity // inferred from sequence or structural similarity /// 0015144 // carbohydrate transmembrane transporter activity // inferred from sequence or structural similarity /// 0015293 // symporter activity // inferred from electronic annotation /// 0022891 // substrate-specific transme…
246270_at	3.50598	0.00374307	0.11794	UP	At4g36500	putative protein	At.43740			response to stress		0005739 // mitochondrion // inferred from electronic annotation
246366_at	4.19974	0.00499248	0.132127	UP	At1g51850	light repressible receptor protein kinase, putative similar to light repressible receptor protein kinase GI:1321686 from [Arabidopsis thaliana]	At.37727			kinase activity	0006468 // protein phosphorylation // inferred from electronic annotation	0005886 // plasma membrane // inferred from direct assay	0016301 // kinase activity // inferred from sequence or structural similarity
246368_at	6.24746	0.00084082	0.0675321	UP	At1g51890	light repressible receptor protein kinase, putative similar to light repressible receptor protein kinase GI:1321686 from [Arabidopsis thaliana]	At.49312			kinase activity	0006468 // protein phosphorylation // inferred from electronic annotation /// 0042742 // defense response to bacterium // inferred from expression pattern	0005886 // plasma membrane // inferred from electronic annotation /// 0012505 // endomembrane system // inferred from electronic annotation /// 0016020 // membrane // inferred from electronic annotation /// 0016021 // integral to membrane // inferred from electronic annotation	0000166 // nucleotide binding // inferred from electronic annotation /// 0004672 // protein kinase activity // inferred from electronic annotation /// 0004674 // protein serine/threonine kinase activity // inferred from electronic annotation /// 0004872 // receptor activity // inferred from electronic annotation /// 0005515 // protein binding // inferred from electronic annotation /// 0005524 // …
246389_at	2.38798	0.00493301	0.131665	UP	At1g77380	amino acid carrier, putative similar to amino acid carrier GI:3293031 from [Ricinus communis];supported by full-length cDNA: Ceres:15825.	At.5381	AAP3; amino acid transmembrane transporter	AAP3	transport	0006810 // transport // inferred from electronic annotation /// 0006865 // amino acid transport // inferred from electronic annotation /// 0015802 // basic amino acid transport // inferred from direct assay	0005634 // nucleus // inferred from electronic annotation /// 0005886 // plasma membrane // inferred from electronic annotation /// 0012505 // endomembrane system // inferred from electronic annotation /// 0016020 // membrane // inferred from sequence or structural similarity /// 0016020 // membrane // inferred from electronic annotation /// 0016021 // integral to membrane // inferred from electr…	0015171 // amino acid transmembrane transporter activity // inferred from sequence or structural similarity /// 0015293 // symporter activity // inferred from electronic annotation
246529_at	2.18814	0.00114612	0.0763492	UP	At5g15730	serine/threonine-specific protein kinase-like protein serine/threonine-specific protein kinase NPK15 - Nicotiana tabacum;supported by full-length cDNA: Ceres:25636.	At.43456			other cellular processes	0006468 // protein phosphorylation // inferred from electronic annotation	0012505 // endomembrane system // inferred from electronic annotation	0004672 // protein kinase activity // inferred from electronic annotation /// 0004674 // protein serine/threonine kinase activity // inferred from electronic annotation /// 0005524 // ATP binding // inferred from electronic annotation /// 0016301 // kinase activity // inferred from sequence or structural similarity /// 0016301 // kinase activity // inferred from electronic annotation
246789_at	2.36461	0.00341118	0.113286	UP	At5g27600	long-chain-fatty-acid--CoA ligase-like protein long-chain-fatty-acid--CoA ligase - Brassica napus, EMBL:Z72152	At.20193	LACS7 (LONG-CHAIN ACYL-COA SYNTHETASE 7); long-chain-fatty-acid-CoA ligase/ protein binding	LACS7	protein binding	0001676 // long-chain fatty acid metabolic process // traceable author statement /// 0006631 // fatty acid metabolic process // traceable author statement /// 0008152 // metabolic process // inferred from electronic annotation /// 0009651 // response to salt stress // inferred from expression pattern /// 0010193 // response to ozone // inferred from expression pattern	0005777 // peroxisome // inferred from direct assay /// 0005777 // peroxisome // traceable author statement	0003824 // catalytic activity // inferred from electronic annotation /// 0004467 // long-chain fatty acid-CoA ligase activity // traceable author statement /// 0004467 // long-chain fatty acid-CoA ligase activity // inferred from direct assay /// 0004467 // long-chain fatty acid-CoA ligase activity // inferred from electronic annotation /// 0005515 // protein binding // inferred from physical int…
246808_at	4.84833	0.00465291	0.12849	UP	At5g27110	putative protein many predicted proteins, Arabidopsis thaliana	At.74336			mitochondria			0005488 // binding // inferred from electronic annotation
246821_at	4.06978	0.000827605	0.0671803	UP	At5g26920	calmodulin-binding - like protein calmodulin-binding protein TCB60, Nicotiana tabacum, EMBL:U58971	At.30838	CBP60G (CAM-BINDING PROTEIN 60-LIKE.G); calmodulin binding	CBP60G	other cellular processes	0002237 // response to molecule of bacterial origin // inferred from expression pattern /// 0009617 // response to bacterium // inferred from expression pattern /// 0009697 // salicylic acid biosynthetic process // inferred from mutant phenotype /// 0009816 // defense response to bacterium, incompatible interaction // inferred from mutant phenotype		0005516 // calmodulin binding // inferred from direct assay /// 0005516 // calmodulin binding // inferred from sequence or structural similarity
246831_at	3.71947	0.000151041	0.0405322	UP	At5g26340	hexose transporter - like protein hexose transporter HT2, Lycopersicon esculentum, EMBL:LES132224; supported by cDNA: gi_15010579_gb_AY045591.1_	At.24074	MSS1; carbohydrate transmembrane transporter/ hexose:hydrogen symporter/ high-affinity hydrogen:glucose symporter/ sugar:hydrogen symporter	MSS1	transporter activity	0006810 // transport // inferred from electronic annotation /// 0008643 // carbohydrate transport // inferred from electronic annotation /// 0055085 // transmembrane transport // inferred from electronic annotation	0005886 // plasma membrane // inferred from direct assay /// 0005886 // plasma membrane // inferred from electronic annotation /// 0016020 // membrane // inferred from sequence or structural similarity /// 0016020 // membrane // inferred from electronic annotation /// 0016021 // integral to membrane // inferred from electronic annotation	0005215 // transporter activity // inferred from electronic annotation /// 0005351 // sugar:hydrogen symporter activity // inferred from sequence or structural similarity /// 0005358 // high-affinity hydrogen:glucose symporter activity // inferred from direct assay /// 0009679 // hexose:hydrogen symporter activity // inferred from direct assay /// 0015144 // carbohydrate transmembrane transporter…
246858_at	3.54746	0.00159409	0.0876056	UP	At5g25930	receptor-like protein kinase - like receptor-like protein kinase 5, Arabidopsis thaliana, PIR:S27756	At.66768			signal transduction	0006468 // protein phosphorylation // inferred from electronic annotation	0005886 // plasma membrane // inferred from direct assay /// 0016020 // membrane // inferred from direct assay /// 0016020 // membrane // inferred from electronic annotation /// 0016021 // integral to membrane // inferred from electronic annotation	0000166 // nucleotide binding // inferred from electronic annotation /// 0004672 // protein kinase activity // inferred from electronic annotation /// 0004674 // protein serine/threonine kinase activity // inferred from electronic annotation /// 0004872 // receptor activity // inferred from electronic annotation /// 0005515 // protein binding // inferred from electronic annotation /// 0005524 // …
246943_at	3.82711	0.00121182	0.0776453	UP	At5g25440	putative protein kinase serine/threonine/tyrosine-specific protein kinase APK1 - Arabidopsis thaliana, PIR:S28615	At.30908			cell organization and biogenesis	0006468 // protein phosphorylation // inferred from electronic annotation	0005634 // nucleus // inferred from direct assay /// 0005737 // cytoplasm // inferred from direct assay	0004672 // protein kinase activity // inferred from electronic annotation /// 0004713 // protein tyrosine kinase activity // inferred from electronic annotation /// 0005524 // ATP binding // inferred from electronic annotation /// 0016301 // kinase activity // inferred from sequence or structural similarity
246988_at	7.40511	0.000173946	0.0417653	UP	At5g67340	putative protein strong similarity to unknown protein (pir||T00518)	At.28815			response to stress	0016567 // protein ubiquitination // inferred from electronic annotation	0000151 // ubiquitin ligase complex // inferred from electronic annotation /// 0012505 // endomembrane system // inferred from electronic annotation	0004842 // ubiquitin-protein ligase activity // inferred from electronic annotation /// 0005488 // binding // inferred from electronic annotation /// 0016874 // ligase activity // inferred from electronic annotation
247215_at	17.1319	0.000331585	0.049994	UP	At5g64905	Expressed protein ; supported by full-length cDNA: Ceres: 3657.	At.28932	PROPEP3 (Elicitor peptide 3 precursor)	PROPEP3	unknown molecular functions	0006952 // defense response // inferred from expression pattern /// 0006952 // defense response // inferred from electronic annotation
247444_at	2.46601	0.000561662	0.0577534	UP	At5g62630	putative protein strong similarity to unknown protein (gb|AAD55298.1); supported by cDNA: gi_14423505_gb_AF386990.1_AF386990	At.19722	HIPL2 (HIPL2 PROTEIN PRECURSOR); catalytic	HIPL2	other membranes	0005975 // carbohydrate metabolic process // inferred from electronic annotation /// 0055114 // oxidation reduction // inferred from electronic annotation	0005886 // plasma membrane // inferred from direct assay /// 0005886 // plasma membrane // inferred from electronic annotation /// 0016020 // membrane // inferred from electronic annotation /// 0031225 // anchored to membrane // traceable author statement /// 0031225 // anchored to membrane // inferred from electronic annotation /// 0046658 // anchored to plasma membrane // inferred from direct a…	0003824 // catalytic activity // inferred from electronic annotation /// 0016491 // oxidoreductase activity // inferred from electronic annotation /// 0016901 // oxidoreductase activity, acting on the CH-OH group of donors, quinone or similar compound as acceptor // inferred from electronic annotation /// 0048038 // quinone binding // inferred from electronic annotation
247521_at	2.0312	0.00326602	0.111795	UP	At5g61450	putative protein ATP/GTP nucleotide-binding protein, Leishmania infantum, EMBL:LIIMNBA; supported by cDNA: gi_14423543_gb_AF387009.1_AF387009	At.8629			nucleus		0009507 // chloroplast // inferred from electronic annotation
247526_at	8.1459	0.00326556	0.111795	UP	At5g61470	putative protein C2H2 zinc-finger protein, Petunia x hybrida, EMBL:AB035133	At.8631			other binding	0045449 // regulation of transcription // traceable author statement	0005622 // intracellular // inferred from electronic annotation	0003676 // nucleic acid binding // inferred from sequence or structural similarity /// 0003676 // nucleic acid binding // inferred from electronic annotation /// 0003700 // sequence-specific DNA binding transcription factor activity // inferred from sequence or structural similarity /// 0008270 // zinc ion binding // inferred from sequence or structural similarity /// 0008270 // zinc ion binding …
247554_at	2.74737	0.00272913	0.108165	UP	At5g61010	putative protein leucine zipper-containing protein, tomato, PIR:S21495; supported by cDNA: gi_15215763_gb_AY050411.1_	At.8404	ATEXO70E2 (EXOCYST SUBUNIT EXO70 FAMILY PROTEIN E2); protein binding	ATEXO70E2	extracellular	0006887 // exocytosis // inferred from electronic annotation /// 0006904 // vesicle docking involved in exocytosis // inferred from sequence or structural similarity	0000145 // exocyst // inferred from sequence or structural similarity /// 0000145 // exocyst // inferred from electronic annotation /// 0005829 // cytosol // inferred from direct assay	0005515 // protein binding // inferred from sequence or structural similarity
247602_at	2.64004	0.00392391	0.119487	UP	At5g60900	S-receptor kinase homolog 2 precursor S-receptor kinase homolog 2 precursor, Arabidopsis thaliana, PIR:S27754	At.318	RLK1 (RECEPTOR-LIKE PROTEIN KINASE 1); ATP binding / carbohydrate binding / kinase/ protein kinase/ protein serine/threonine kinase/ protein tyrosine kinase/ sugar binding	RLK1	other cellular processes	0006468 // protein phosphorylation // inferred from electronic annotation	0012505 // endomembrane system // inferred from electronic annotation /// 0044459 // plasma membrane part // inferred from sequence or structural similarity	0000166 // nucleotide binding // inferred from electronic annotation /// 0004672 // protein kinase activity // inferred from electronic annotation /// 0004674 // protein serine/threonine kinase activity // inferred from electronic annotation /// 0004674 // protein serine/threonine kinase activity // inferred from sequence or structural similarity /// 0004713 // protein tyrosine kinase activity //…
247623_at	21.1535	0.00449532	0.12627	UP	At5g60320	receptor-like protein kinase receptor-like protein kinase, Arabidopsis thaliana, PIR:T47473	At.55640			other cellular components	0006468 // protein phosphorylation // inferred from electronic annotation	0012505 // endomembrane system // inferred from electronic annotation	0000166 // nucleotide binding // inferred from electronic annotation /// 0004672 // protein kinase activity // inferred from electronic annotation /// 0004674 // protein serine/threonine kinase activity // inferred from electronic annotation /// 0004872 // receptor activity // inferred from electronic annotation /// 0005488 // binding // inferred from electronic annotation /// 0005524 // ATP bind…
247633_at	3.68151	0.00304096	0.110067	UP	At5g60470	putative zinc finger protein finger protein pcp1, Solanum tuberosum, PIR:S48856	At.55643			transcription, DNA-dependent	0045449 // regulation of transcription // traceable author statement	0005622 // intracellular // inferred from electronic annotation	0003676 // nucleic acid binding // inferred from sequence or structural similarity /// 0003676 // nucleic acid binding // inferred from electronic annotation /// 0003700 // sequence-specific DNA binding transcription factor activity // inferred from sequence or structural similarity /// 0008270 // zinc ion binding // inferred from sequence or structural similarity /// 0008270 // zinc ion binding …
247864_s_at	2.52914	0.000342208	0.0503598	UP	At5g57890	anthranilate synthase beta chain ;supported by full-length cDNA: Ceres:6495.	At.7656			other metabolic processes	0000162 // tryptophan biosynthetic process // traceable author statement /// 0006541 // glutamine metabolic process // inferred from electronic annotation /// 0008152 // metabolic process // inferred from electronic annotation /// 0009058 // biosynthetic process // inferred from electronic annotation /// 0009617 // response to bacterium // inferred from expression pattern /// 0009651 // response …	0009507 // chloroplast // inferred from direct assay /// 0009507 // chloroplast // inferred from electronic annotation	0003824 // catalytic activity // inferred from electronic annotation /// 0004049 // anthranilate synthase activity // inferred from genetic interaction /// 0004049 // anthranilate synthase activity // inferred from electronic annotation /// 0016829 // lyase activity // inferred from electronic annotation
247925_at	2.81791	5.86486e-05	0.0373282	UP	At5g57560	TCH4 protein (gb|AAA92363.1) ; supported by cDNA: gi_14194112_gb_AF367262.1_AF367262	At.4926	TCH4 (Touch 4); hydrolase, acting on glycosyl bonds / xyloglucan:xyloglucosyl transferase	TCH4	transferase activity	0005975 // carbohydrate metabolic process // inferred from electronic annotation /// 0006073 // cellular glucan metabolic process // inferred from electronic annotation /// 0007047 // cellular cell wall organization // inferred from electronic annotation /// 0008152 // metabolic process // inferred from electronic annotation /// 0009408 // response to heat // inferred from expression pattern /// …	0005576 // extracellular region // inferred from electronic annotation /// 0005618 // cell wall // inferred from direct assay /// 0005618 // cell wall // inferred from electronic annotation /// 0048046 // apoplast // inferred from electronic annotation	0004553 // hydrolase activity, hydrolyzing O-glycosyl compounds // inferred from electronic annotation /// 0016740 // transferase activity // inferred from electronic annotation /// 0016762 // xyloglucan:xyloglucosyl transferase activity // inferred from direct assay /// 0016762 // xyloglucan:xyloglucosyl transferase activity // inferred from electronic annotation /// 0016787 // hydrolase activit…
247949_at	3.69388	0.00193484	0.0951404	UP	At5g57220	cytochrome P450	At.28563	CYP81F2; electron carrier/ heme binding / iron ion binding / monooxygenase/ oxygen binding	CYP81F2	response to stress	0002213 // defense response to insect // inferred from mutant phenotype /// 0009759 // indole glucosinolate biosynthetic process // inferred from mutant phenotype /// 0019760 // glucosinolate metabolic process // inferred from mutant phenotype /// 0042343 // indole glucosinolate metabolic process // inferred from mutant phenotype /// 0042742 // defense response to bacterium // inferred from mutan…	0012505 // endomembrane system // inferred from electronic annotation	0004497 // monooxygenase activity // inferred from electronic annotation /// 0005506 // iron ion binding // inferred from electronic annotation /// 0009055 // electron carrier activity // inferred from electronic annotation /// 0016491 // oxidoreductase activity // inferred from electronic annotation /// 0019825 // oxygen binding // inferred from sequence or structural similarity /// 0020037 // h…
248118_at	2.63535	0.000213395	0.0435262	UP	At5g55050	GDSL-motif lipase/hydrolase-like protein	At.29465			transport	0006629 // lipid metabolic process // inferred from electronic annotation /// 0016042 // lipid catabolic process // inferred from electronic annotation	0005576 // extracellular region // inferred from electronic annotation /// 0012505 // endomembrane system // inferred from electronic annotation	0004091 // carboxylesterase activity // inferred from sequence or structural similarity /// 0016298 // lipase activity // inferred from electronic annotation /// 0016787 // hydrolase activity // inferred from electronic annotation /// 0016788 // hydrolase activity, acting on ester bonds // inferred from electronic annotation
248276_at	2.01682	9.86398e-05	0.0373282	UP	At5g53550	EspB-like protein	At.49426	YSL3 (YELLOW STRIPE LIKE 3); oligopeptide transporter	YSL3	other cytoplasmic components	0006810 // transport // inferred from electronic annotation /// 0006811 // ion transport // inferred from electronic annotation /// 0006826 // iron ion transport // inferred from electronic annotation /// 0006857 // oligopeptide transport // inferred from sequence or structural similarity /// 0009624 // response to nematode // inferred from expression pattern /// 0055085 // transmembrane transpor…	0016020 // membrane // inferred from electronic annotation /// 0016021 // integral to membrane // inferred from electronic annotation	0015198 // oligopeptide transporter activity // inferred from sequence or structural similarity
248320_at	12.8159	0.0038471	0.118563	UP	At5g52720	putative protein similar to unknown protein (emb|CAA71173.1)	At.49425			unknown cellular components	0030001 // metal ion transport // inferred from electronic annotation		0046872 // metal ion binding // inferred from electronic annotation /// 0046872 // metal ion binding // inferred from sequence or structural similarity
248322_at	8.51718	0.00304964	0.110067	UP	At5g52760	putative protein similar to unknown protein (emb|CAA71173.1)	At.29597			other cellular processes	0030001 // metal ion transport // inferred from electronic annotation		0046872 // metal ion binding // inferred from electronic annotation /// 0046872 // metal ion binding // inferred from sequence or structural similarity
248448_at	3.63268	9.58009e-05	0.0373282	UP	At5g51190	putative protein contains similarity to ethylene responsive element binding factor;supported by full-length cDNA: Ceres:2347.	At.19728			transcription factor activity	0006350 // transcription // inferred from electronic annotation /// 0006355 // regulation of transcription, DNA-dependent // inferred from sequence or structural similarity /// 0006355 // regulation of transcription, DNA-dependent // inferred from electronic annotation /// 0009873 // ethylene mediated signaling pathway // inferred from electronic annotation /// 0010200 // response to chitin // in…	0005634 // nucleus // inferred from sequence or structural similarity /// 0005634 // nucleus // inferred from electronic annotation	0003677 // DNA binding // inferred from sequence or structural similarity /// 0003677 // DNA binding // inferred from electronic annotation /// 0003700 // sequence-specific DNA binding transcription factor activity // inferred from sequence or structural similarity /// 0003700 // sequence-specific DNA binding transcription factor activity // inferred from electronic annotation
248475_at	4.67237	0.000283964	0.0476266	UP	At5g50880	unknown protein	At.65664			unknown molecular functions
248551_at	3.30082	5.63008e-05	0.0373282	UP	At5g50200	putative protein similar to unknown protein (pir||T05562); supported by full-length cDNA: Ceres: 158397.	At.2352	WR3 (WOUND-RESPONSIVE 3); nitrate transmembrane transporter	WR3	response to stress	0009611 // response to wounding // inferred from expression pattern /// 0010167 // response to nitrate // inferred from expression pattern /// 0015706 // nitrate transport // inferred from mutant phenotype /// 0042128 // nitrate assimilation // inferred from electronic annotation	0005886 // plasma membrane // inferred from direct assay /// 0005886 // plasma membrane // inferred from electronic annotation /// 0016020 // membrane // inferred from electronic annotation /// 0016021 // integral to membrane // inferred from electronic annotation	0015112 // nitrate transmembrane transporter activity // inferred from mutant phenotype
248611_at	3.07795	4.46141e-06	0.0221672	UP	At5g49520	putative protein contains similarity to WRKY-type DNA-binding protein	At.27170	WRKY48; transcription factor	WRKY48	response to abiotic or biotic stimulus	0006350 // transcription // inferred from electronic annotation /// 0006355 // regulation of transcription, DNA-dependent // inferred from sequence or structural similarity /// 0009617 // response to bacterium // inferred from expression pattern /// 0010200 // response to chitin // inferred from expression pattern /// 0042742 // defense response to bacterium // inferred from mutant phenotype /// …	0005634 // nucleus // inferred from direct assay /// 0005634 // nucleus // inferred from electronic annotation	0003677 // DNA binding // inferred from direct assay /// 0003677 // DNA binding // inferred from electronic annotation /// 0003700 // sequence-specific DNA binding transcription factor activity // inferred from sequence or structural similarity /// 0003700 // sequence-specific DNA binding transcription factor activity // inferred from electronic annotation /// 0016563 // transcription activator a…
248686_at	4.20579	0.000418942	0.0527269	UP	At5g48540	33 kDa secretory protein-like ; supported by cDNA: gi_15292980_gb_AY050924.1_	At.7058			unknown molecular functions		0005576 // extracellular region // inferred from electronic annotation /// 0012505 // endomembrane system // inferred from electronic annotation
248703_at	7.27905	2.76665e-05	0.0300511	UP	At5g48430	dermal glycoprotein precursor, extracellular-like	At.51428			extracellular	0006508 // proteolysis // inferred from electronic annotation	0012505 // endomembrane system // inferred from electronic annotation	0004190 // aspartic-type endopeptidase activity // inferred from electronic annotation
248719_at	2.75593	0.00290337	0.109378	UP	At5g47910	respiratory burst oxidase protein ; supported by cDNA: gi_3242788_gb_AF055357.1_AF055357	At.23270	RBOHD (RESPIRATORY BURST OXIDASE HOMOLOGUE D); NAD(P)H oxidase	RBOHD	response to stress	0006800 // oxygen and reactive oxygen species metabolic process // inferred from mutant phenotype /// 0006800 // oxygen and reactive oxygen species metabolic process // traceable author statement /// 0006952 // defense response // inferred from mutant phenotype /// 0009408 // response to heat // inferred from mutant phenotype /// 0043069 // negative regulation of programmed cell death // inferred…	0005886 // plasma membrane // inferred from direct assay /// 0016020 // membrane // inferred from electronic annotation /// 0016021 // integral to membrane // inferred from electronic annotation	0004601 // peroxidase activity // inferred from electronic annotation /// 0005506 // iron ion binding // inferred from electronic annotation /// 0005509 // calcium ion binding // inferred from electronic annotation /// 0009055 // electron carrier activity // inferred from electronic annotation /// 0016174 // NAD(P)H oxidase activity // inferred from mutant phenotype /// 0016174 // NAD(P)H oxidase…
248932_at	4.10464	0.000315839	0.0487427	UP	At5g46050	peptide transporter	At.13396	PTR3 (PEPTIDE TRANSPORTER 3); dipeptide transporter/ transporter/ tripeptide transporter	PTR3	response to stress	0006857 // oligopeptide transport // inferred from sequence or structural similarity /// 0006857 // oligopeptide transport // inferred from electronic annotation /// 0009611 // response to wounding // inferred from expression pattern /// 0009737 // response to abscisic acid stimulus // inferred from expression pattern /// 0009751 // response to salicylic acid stimulus // inferred from expression …	0016020 // membrane // inferred from electronic annotation /// 0016020 // membrane // inferred from sequence or structural similarity /// 0016021 // integral to membrane // inferred from electronic annotation	0005215 // transporter activity // inferred from sequence or structural similarity /// 0005215 // transporter activity // inferred from electronic annotation /// 0042936 // dipeptide transporter activity // inferred from genetic interaction /// 0042937 // tripeptide transporter activity // inferred from genetic interaction
249045_at	2.01896	0.000423017	0.0527269	UP	At5g44380	berberine bridge enzyme-like protein	At.19702			other biological processes	0006979 // response to oxidative stress // inferred from expression pattern	0005618 // cell wall // inferred from direct assay	0003824 // catalytic activity // inferred from electronic annotation /// 0009055 // electron carrier activity // inferred from sequence or structural similarity /// 0016491 // oxidoreductase activity // inferred from electronic annotation /// 0050660 // FAD or FADH2 binding // inferred from electronic annotation
249101_at	10.5625	0.000461336	0.0539645	UP	At5g43580	unknown protein	At.30112			response to stress	0006952 // defense response // inferred from sequence or structural similarity /// 0009611 // response to wounding // inferred from sequence or structural similarity /// 0009611 // response to wounding // inferred from electronic annotation		0004867 // serine-type endopeptidase inhibitor activity // inferred from sequence or structural similarity /// 0004867 // serine-type endopeptidase inhibitor activity // inferred from electronic annotation
249188_at	3.26785	0.00205705	0.0970715	UP	At5g42830	N-hydroxycinnamoyl benzoyltransferase-like protein	At.30151			cytosol			0016740 // transferase activity // inferred from sequence or structural similarity /// 0016740 // transferase activity // inferred from electronic annotation /// 0016747 // transferase activity, transferring acyl groups other than amino-acyl groups // inferred from electronic annotation
249295_at	2.64926	0.00160683	0.0878939	UP	At5g41280	putative protein contains similarity to unknown protein (gb|AAF19719.1)	At.55291			other membranes		0005886 // plasma membrane // inferred from electronic annotation /// 0016020 // membrane // inferred from electronic annotation /// 0031225 // anchored to membrane // traceable author statement /// 0031225 // anchored to membrane // inferred from electronic annotation /// 0046658 // anchored to plasma membrane // inferred from direct assay
249346_at	6.18022	2.11654e-05	0.0247067	UP	At5g40780	amino acid permease	At.10818	LHT1; amino acid transmembrane transporter	LTH1	other cellular processes	0006810 // transport // inferred from electronic annotation /// 0006865 // amino acid transport // inferred from sequence or structural similarity /// 0006865 // amino acid transport // inferred from electronic annotation /// 0043090 // amino acid import // inferred from mutant phenotype	0005886 // plasma membrane // inferred from direct assay /// 0005886 // plasma membrane // inferred from electronic annotation /// 0016020 // membrane // inferred from sequence or structural similarity /// 0016020 // membrane // inferred from electronic annotation /// 0016021 // integral to membrane // inferred from electronic annotation	0015171 // amino acid transmembrane transporter activity // inferred from mutant phenotype /// 0015171 // amino acid transmembrane transporter activity // inferred from sequence or structural similarity /// 0015293 // symporter activity // inferred from electronic annotation
249364_at	4.09556	0.000246893	0.0472786	UP	At5g40590	putative protein predicted protein, Arabidopsis thaliana	At.30279			nucleus
249417_at	3.8609	0.000213719	0.0435262	UP	At5g39670	calcium-binding protein - like cbp1 calcium-binding protein, Lotus japonicus, EMBL:LJA251808; supported by cDNA: gi_16648829_gb_AY058192.1_	At.19755			other binding			0005509 // calcium ion binding // inferred from electronic annotation /// 0005509 // calcium ion binding // inferred from sequence or structural similarity /// 0005515 // protein binding // inferred from physical interaction
249459_at	4.33377	9.64531e-05	0.0373282	UP	At5g39580	peroxidase ATP24a	At.22396			extracellular	0006979 // response to oxidative stress // inferred from electronic annotation /// 0042744 // hydrogen peroxide catabolic process // inferred from electronic annotation /// 0050832 // defense response to fungus // inferred from mutant phenotype /// 0055114 // oxidation reduction // inferred from electronic annotation	0005576 // extracellular region // inferred from electronic annotation /// 0012505 // endomembrane system // inferred from electronic annotation	0004601 // peroxidase activity // inferred from electronic annotation /// 0004601 // peroxidase activity // inferred from sequence or structural similarity /// 0009055 // electron carrier activity // inferred from electronic annotation /// 0016491 // oxidoreductase activity // inferred from electronic annotation /// 0020037 // heme binding // inferred from electronic annotation /// 0046872 // met…
249481_at	5.23258	0.000179297	0.0421624	UP	At5g38900	frnE protein - like frnE protein, Deinococcus radiodurans, PIR:E75491;supported by full-length cDNA: Ceres:10982.	At.30375			response to stress	0009817 // defense response to fungus, incompatible interaction // inferred from direct assay	0030288 // outer membrane-bounded periplasmic space // inferred from electronic annotation	0015035 // protein disulfide oxidoreductase activity // inferred from electronic annotation
249534_at	2.32749	0.00119634	0.0771047	UP	At5g38800	bZIP transcription factor - like protein putative bZIP DNA-binding protein, Capsicum chinense, EMBL:AF127797	At.30383	AtbZIP43 (Arabidopsis thaliana basic leucine-zipper 43); DNA binding / transcription factor	AtbZIP43	DNA or RNA binding	0006355 // regulation of transcription, DNA-dependent // inferred from electronic annotation /// 0006355 // regulation of transcription, DNA-dependent // inferred from sequence or structural similarity	0005634 // nucleus // inferred from electronic annotation	0003677 // DNA binding // inferred from sequence or structural similarity /// 0003677 // DNA binding // inferred from electronic annotation /// 0003700 // sequence-specific DNA binding transcription factor activity // inferred from sequence or structural similarity /// 0003700 // sequence-specific DNA binding transcription factor activity // inferred from electronic annotation /// 0005515 // prot…
249754_at	3.68305	0.000616435	0.0603472	UP	At5g24530	flavanone 3-hydroxylase-like protein ; supported by full-length cDNA: Ceres: 149654.	At.16772	DMR6 (DOWNY MILDEW RESISTANT 6); oxidoreductase/ oxidoreductase, acting on paired donors, with incorporation or reduction of molecular oxygen, 2-oxoglutarate as one donor, and incorporation of one atom each of oxygen into both donors	DMR6	response to stress	0009617 // response to bacterium // inferred from genetic interaction /// 0009620 // response to fungus // inferred from expression pattern /// 0009620 // response to fungus // inferred from genetic interaction /// 0009813 // flavonoid biosynthetic process // inferred from sequence or structural similarity /// 0055114 // oxidation reduction // inferred from electronic annotation		0016491 // oxidoreductase activity // inferred from electronic annotation /// 0016706 // oxidoreductase activity, acting on paired donors, with incorporation or reduction of molecular oxygen, 2-oxoglutarate as one donor, and incorporation of one atom each of oxygen into both donors // inferred from sequence or structural similarity
249777_at	2.95474	8.74571e-05	0.0373282	UP	At5g24210	putative protein similar to unknown protein (gb AAD29063.1)	At.28489			response to abiotic or biotic stimulus	0006629 // lipid metabolic process // inferred from electronic annotation /// 0006629 // lipid metabolic process // inferred from sequence or structural similarity		0004806 // triglyceride lipase activity // inferred from electronic annotation /// 0004806 // triglyceride lipase activity // inferred from sequence or structural similarity /// 0016787 // hydrolase activity // inferred from electronic annotation
249890_at	5.03152	0.00303761	0.110067	UP	At5g22570	putative protein contains similarity to DNA-binding protein	At.27347	WRKY38; transcription factor	WRKY38	other cellular processes	0006350 // transcription // inferred from electronic annotation /// 0006355 // regulation of transcription, DNA-dependent // inferred from sequence or structural similarity /// 0009863 // salicylic acid mediated signaling pathway // inferred from mutant phenotype /// 0042742 // defense response to bacterium // inferred from mutant phenotype /// 0045449 // regulation of transcription // inferred f…	0005634 // nucleus // inferred from electronic annotation	0003677 // DNA binding // inferred from electronic annotation /// 0003700 // sequence-specific DNA binding transcription factor activity // inferred from mutant phenotype /// 0003700 // sequence-specific DNA binding transcription factor activity // inferred from sequence or structural similarity /// 0003700 // sequence-specific DNA binding transcription factor activity // inferred from electronic…
249893_at	39.1512	0.00224532	0.0992292	UP	At5g22555	Expressed protein ; supported by full-length cDNA: Ceres: 30518.	At.31060			unknown biological processes
249918_at	3.36847	0.0001449	0.039606	UP	At5g19240	putative protein predicted protein, Arabidopsis thaliana	At.19768			unknown molecular functions		0005886 // plasma membrane // inferred from electronic annotation /// 0012505 // endomembrane system // inferred from electronic annotation /// 0016020 // membrane // inferred from electronic annotation /// 0031225 // anchored to membrane // inferred from electronic annotation
249941_at	5.33621	0.00198579	0.0957758	UP	At5g22270	putative protein similar to unknown protein (gb|AAF02129.1);supported by full-length cDNA: Ceres:35419.	At.7355			unknown molecular functions
249942_at	2.47526	0.000171773	0.0417653	UP	At5g22300	Nitrilase 4 (sp|P46011) ; supported by full-length cDNA: Ceres: 6220.	At.49047	GAPB (GLYCERALDEHYDE-3-PHOSPHATE DEHYDROGENASE B SUBUNIT); glyceraldehyde-3-phosphate dehydrogenase (NADP+)/ glyceraldehyde-3-phosphate dehydrogenase	GAPB	other metabolic processes	0006006 // glucose metabolic process // inferred from electronic annotation /// 0006096 // glycolysis // inferred from sequence similarity /// 0006807 // nitrogen compound metabolic process // inferred from electronic annotation /// 0008152 // metabolic process // inferred from electronic annotation /// 0009409 // response to cold // inferred from expression pattern /// 0009416 // response to lig…	0005886 // plasma membrane // inferred from electronic annotation /// 0009507 // chloroplast // inferred from direct assay /// 0009507 // chloroplast // inferred from electronic annotation /// 0009535 // chloroplast thylakoid membrane // inferred from direct assay /// 0009536 // plastid // inferred from electronic annotation /// 0009570 // chloroplast stroma // inferred from direct assay /// 0009…	0000257 // nitrilase activity // inferred from direct assay /// 0000257 // nitrilase activity // inferred from electronic annotation /// 0003824 // catalytic activity // inferred from electronic annotation /// 0004365 // glyceraldehyde-3-phosphate dehydrogenase (phosphorylating) activity // inferred from electronic annotation /// 0004365 // glyceraldehyde-3-phosphate dehydrogenase (phosphorylatin…
249983_at	3.20803	0.000906936	0.070014	UP	At5g18470	putative protein S-receptor kinase PK3 precursor, maize, PIR:T02753;supported by full-length cDNA: Ceres:154037.	At.19705			cell wall		0009505 // plant-type cell wall // inferred from direct assay	0005529 // sugar binding // inferred from electronic annotation /// 0005529 // sugar binding // inferred from sequence or structural similarity
249988_at	2.24559	0.000479585	0.0540723	UP	At5g18310	putative protein predicted proteins, Drosophila melanogaster;supported by full-length cDNA: Ceres:41525.	At.31446			nucleus		0005886 // plasma membrane // inferred from direct assay
250014_at	2.14133	0.00109401	0.0756191	UP	At5g17990	anthranilate phosphoribosyltransferase, chloroplast precursor (sp|Q02166) ; supported by cDNA: gi_15450851_gb_AY054506.1_	At.71230	TRP1 (tryptophan biosynthesis 1); anthranilate phosphoribosyltransferase	TRP1	other cellular processes	0000162 // tryptophan biosynthetic process // inferred from mutant phenotype /// 0000162 // tryptophan biosynthetic process // inferred from sequence or structural similarity /// 0000162 // tryptophan biosynthetic process // inferred from electronic annotation /// 0008152 // metabolic process // inferred from electronic annotation /// 0008652 // cellular amino acid biosynthetic process // inferre…	0009507 // chloroplast // inferred from direct assay /// 0009507 // chloroplast // inferred from sequence or structural similarity /// 0009507 // chloroplast // inferred from electronic annotation /// 0009536 // plastid // inferred from electronic annotation /// 0009570 // chloroplast stroma // inferred from direct assay /// 0009941 // chloroplast envelope // inferred from direct assay	0004048 // anthranilate phosphoribosyltransferase activity // inferred from sequence or structural similarity /// 0004048 // anthranilate phosphoribosyltransferase activity // traceable author statement /// 0004048 // anthranilate phosphoribosyltransferase activity // inferred from electronic annotation /// 0016740 // transferase activity // inferred from electronic annotation /// 0016757 // tran…
250286_at	7.32038	0.000690843	0.0639168	UP	At5g13320	auxin-responsive - like protein Nt-gh3 deduced protein, Nicotiana tabacum, EMBL:AF123503	At.32084	PBS3 (AVRPPHB SUSCEPTIBLE 3)	PBS3	other cytoplasmic components	0006952 // defense response // inferred from mutant phenotype /// 0009733 // response to auxin stimulus // inferred from sequence or structural similarity /// 0009816 // defense response to bacterium, incompatible interaction // inferred from mutant phenotype /// 0009863 // salicylic acid mediated signaling pathway // inferred from expression pattern /// 0016046 // detection of fungus // inferred…
250335_at	2.1282	0.00116839	0.0766266	UP	At5g11650	lysophospholipase - like protein lysophospholipase homolog LPL1, Oryza sativa, EMBL:AF039531;supported by full-length cDNA: Ceres:15284.	At.32229			other biological processes		0009507 // chloroplast // inferred from electronic annotation	0016787 // hydrolase activity // inferred from sequence or structural similarity
250676_at	2.80022	8.81093e-05	0.0373282	UP	At5g06320	harpin-induced protein-like ; supported by cDNA: gi_9502175_gb_AF264699.1_AF264699	At.70127	NHL3	NHL3	plasma membrane	0009617 // response to bacterium // inferred from expression pattern /// 0042742 // defense response to bacterium // inferred from mutant phenotype /// 0051607 // defense response to virus // inferred from expression pattern	0005886 // plasma membrane // inferred from direct assay
250702_at	4.18822	0.00164179	0.0885325	UP	At5g06730	peroxidase ;supported by full-length cDNA: Ceres:7360.	At.90			other enzyme activity	0006979 // response to oxidative stress // inferred from electronic annotation /// 0042744 // hydrogen peroxide catabolic process // inferred from electronic annotation /// 0055114 // oxidation reduction // inferred from electronic annotation	0005576 // extracellular region // inferred from electronic annotation /// 0005773 // vacuole // inferred from electronic annotation /// 0005886 // plasma membrane // inferred from direct assay	0004601 // peroxidase activity // inferred from electronic annotation /// 0004601 // peroxidase activity // inferred from sequence or structural similarity /// 0009055 // electron carrier activity // inferred from electronic annotation /// 0016491 // oxidoreductase activity // inferred from electronic annotation /// 0020037 // heme binding // inferred from electronic annotation /// 0046872 // met…
250798_at	24.5009	0.000135376	0.039606	UP	At5g05340	peroxidase	At.28537			protein binding	0006979 // response to oxidative stress // inferred from electronic annotation /// 0042744 // hydrogen peroxide catabolic process // inferred from electronic annotation /// 0055114 // oxidation reduction // inferred from electronic annotation	0005576 // extracellular region // inferred from electronic annotation /// 0005618 // cell wall // inferred from direct assay /// 0048046 // apoplast // inferred from direct assay	0004601 // peroxidase activity // inferred from sequence or structural similarity /// 0004601 // peroxidase activity // inferred from electronic annotation /// 0005515 // protein binding // inferred from physical interaction /// 0016491 // oxidoreductase activity // inferred from electronic annotation /// 0020037 // heme binding // inferred from electronic annotation /// 0046872 // metal ion bind…
250983_at	4.24645	0.000888594	0.0694138	UP	At5g02780	putative protein In2, Zea mays, EMBL:X58573	At.33366			other cytoplasmic components	0010731 // protein glutathionylation // inferred from direct assay
251400_at	2.61605	0.00448146	0.12627	UP	At3g60420	putative protein prib5, Ribes nigrum, EMBL:RNI7578;supported by full-length cDNA: Ceres:31361.	At.34452			signal transduction
251456_at	23.3343	0.0016197	0.0881365	UP	At3g60120	beta-glucosidase-like protein several beta-glucosidases - different species	At.49400	BGLU27 (BETA GLUCOSIDASE 27); catalytic/ cation binding / hydrolase, hydrolyzing O-glycosyl compounds	BGLU27	hydrolase activity	0005975 // carbohydrate metabolic process // inferred from electronic annotation /// 0008152 // metabolic process // inferred from electronic annotation		0003824 // catalytic activity // inferred from electronic annotation /// 0004553 // hydrolase activity, hydrolyzing O-glycosyl compounds // inferred from electronic annotation /// 0004553 // hydrolase activity, hydrolyzing O-glycosyl compounds // inferred from sequence or structural similarity /// 0008422 // beta-glucosidase activity // inferred from electronic annotation /// 0016787 // hydrolase…
251594_at	2.0608	3.73741e-05	0.0339221	UP	At3g57630	putative protein DOC4, Mus musculus, AF059485	At.3192			other enzyme activity		0012505 // endomembrane system // inferred from electronic annotation /// 0016020 // membrane // inferred from electronic annotation /// 0016020 // membrane // inferred from sequence or structural similarity	0003824 // catalytic activity // inferred from sequence or structural similarity
251606_at	4.83296	4.43855e-05	0.0339221	UP	At3g57840	hypothetical protein	At.53970			unknown biological processes		0012505 // endomembrane system // inferred from electronic annotation
251623_at	2.13114	0.00339883	0.113286	UP	At3g57390	MADS transcription factor-like protein agamous-like protein 15 - Arabidopsis thaliana, PIR:S71200;supported by full-length cDNA: Ceres:37288.	At.24026	AGL18; transcription factor	AGL18	response to stress	0006350 // transcription // inferred from electronic annotation /// 0006355 // regulation of transcription, DNA-dependent // inferred from sequence or structural similarity /// 0006355 // regulation of transcription, DNA-dependent // inferred from electronic annotation /// 0045449 // regulation of transcription // inferred from electronic annotation	0005634 // nucleus // inferred from electronic annotation	0003677 // DNA binding // inferred from electronic annotation /// 0003700 // sequence-specific DNA binding transcription factor activity // inferred from sequence or structural similarity /// 0003700 // sequence-specific DNA binding transcription factor activity // inferred from electronic annotation /// 0043565 // sequence-specific DNA binding // inferred from electronic annotation
251640_at	2.80994	0.001679	0.0894813	UP	At3g57450	putative protein ;supported by full-length cDNA: Ceres:12522.	At.34830			signal transduction
251705_at	3.94466	0.00328985	0.111795	UP	At3g56400	DNA-binding protein-like DNA-binding protein 4 WRKY4 - Nicotiana tabacum, EMBL:AF193771;supported by full-length cDNA: Ceres:34847.	At.5242	WRKY70; transcription factor/ transcription repressor	WRKY70	other biological processes	0006350 // transcription // inferred from electronic annotation /// 0006355 // regulation of transcription, DNA-dependent // inferred from sequence or structural similarity /// 0009753 // response to jasmonic acid stimulus // inferred from mutant phenotype /// 0009862 // systemic acquired resistance, salicylic acid mediated signaling pathway // inferred from mutant phenotype /// 0009864 // induce…	0005634 // nucleus // inferred from electronic annotation	0003677 // DNA binding // inferred from electronic annotation /// 0003700 // sequence-specific DNA binding transcription factor activity // inferred from mutant phenotype /// 0003700 // sequence-specific DNA binding transcription factor activity // inferred from sequence or structural similarity /// 0003700 // sequence-specific DNA binding transcription factor activity // inferred from electronic…
251745_at	4.88027	0.000476162	0.0540723	UP	At3g55980	putative protein zinc finger transcription factor (PEI1), Arabidopsis thaliana, EMBL:AF050463; supported by cDNA: gi_15810486_gb_AY056282.1_	At.21697	SZF1 (SALT-INDUCIBLE ZINC FINGER 1); transcription factor	SZF1	other cellular processes	0006950 // response to stress // inferred from electronic annotation /// 0010200 // response to chitin // inferred from expression pattern /// 0045449 // regulation of transcription // traceable author statement	0005634 // nucleus // inferred from electronic annotation	0003676 // nucleic acid binding // inferred from electronic annotation /// 0003677 // DNA binding // inferred from electronic annotation /// 0003700 // sequence-specific DNA binding transcription factor activity // inferred from sequence or structural similarity /// 0008270 // zinc ion binding // inferred from electronic annotation /// 0046872 // metal ion binding // inferred from electronic anno…
251895_at	3.34318	0.00100808	0.0736999	UP	At3g54420	class IV chitinase (CHIV)	At.35109	ATEP3; chitinase	ATEP3	other biological processes	0005975 // carbohydrate metabolic process // inferred from electronic annotation /// 0006032 // chitin catabolic process // inferred from electronic annotation /// 0009626 // plant-type hypersensitive response // traceable author statement /// 0010262 // somatic embryogenesis // inferred from expression pattern /// 0016998 // cell wall macromolecule catabolic process // inferred from electronic a…	0005618 // cell wall // inferred from direct assay	0004568 // chitinase activity // inferred from sequence or structural similarity /// 0004568 // chitinase activity // inferred from electronic annotation /// 0008061 // chitin binding // inferred from electronic annotation
252045_at	3.29259	0.00322212	0.111543	UP	At3g52450	putative protein arm repeat containing protein ARC1 -Brassica napus,PID:g2558938	At.35294	PUB22 (PLANT U-BOX 22); ubiquitin-protein ligase	PUB22	protein metabolism	0002679 // respiratory burst involved in defense response // inferred from genetic interaction /// 0006952 // defense response // inferred from genetic interaction /// 0006952 // defense response // inferred from electronic annotation /// 0009414 // response to water deprivation // inferred from mutant phenotype /// 0010200 // response to chitin // inferred from expression pattern /// 0016567 // …	0000151 // ubiquitin ligase complex // inferred from electronic annotation /// 0005737 // cytoplasm // inferred from electronic annotation /// 0005829 // cytosol // inferred from direct assay	0004842 // ubiquitin-protein ligase activity // inferred from genetic interaction /// 0004842 // ubiquitin-protein ligase activity // inferred from direct assay /// 0004842 // ubiquitin-protein ligase activity // inferred from electronic annotation /// 0005488 // binding // inferred from electronic annotation /// 0016874 // ligase activity // inferred from electronic annotation
252053_at	3.06638	0.000135332	0.039606	UP	At3g52400	syntaxin-like protein synt4 ;supported by full-length cDNA: Ceres:37248.	At.479	SYP122 (SYNTAXIN OF PLANTS 122); SNAP receptor	SYP122	response to stress	0006612 // protein targeting to membrane // inferred from direct assay /// 0006810 // transport // inferred from electronic annotation /// 0006886 // intracellular protein transport // inferred from sequence or structural similarity /// 0006886 // intracellular protein transport // traceable author statement /// 0006886 // intracellular protein transport // inferred from electronic annotation ///…	0005886 // plasma membrane // inferred from direct assay /// 0016020 // membrane // inferred from electronic annotation /// 0016021 // integral to membrane // inferred from electronic annotation	0005484 // SNAP receptor activity // traceable author statement /// 0005484 // SNAP receptor activity // inferred from electronic annotation /// 0005515 // protein binding // inferred from electronic annotation
252060_at	2.09557	0.00225806	0.0992292	UP	At3g52430	putative protein other hypothetical proteins in Arabidopsis thaliana; supported by cDNA: gi_6457330_gb_AF188329.1_AF188329	At.22858	PAD4 (PHYTOALEXIN DEFICIENT 4); lipase/ protein binding / triacylglycerol lipase	PAD4	response to stress	0001666 // response to hypoxia // inferred from mutant phenotype /// 0002213 // defense response to insect // inferred from genetic interaction /// 0002213 // defense response to insect // inferred from mutant phenotype /// 0006629 // lipid metabolic process // inferred from sequence or structural similarity /// 0006629 // lipid metabolic process // inferred from electronic annotation /// 0009625…		0004806 // triglyceride lipase activity // inferred from sequence or structural similarity /// 0004806 // triglyceride lipase activity // inferred from electronic annotation /// 0005515 // protein binding // inferred from physical interaction /// 0016298 // lipase activity // inferred from sequence or structural similarity /// 0016787 // hydrolase activity // inferred from electronic annotation
252221_at	12.3169	0.00302044	0.110067	UP	At3g49830	RuvB DNA helicase - like protein DNA helicase, Mus musculus, EMBL:AB013912	At.53861			other cellular processes		0009507 // chloroplast // inferred from direct assay	0000166 // nucleotide binding // inferred from electronic annotation /// 0003678 // DNA helicase activity // inferred from electronic annotation /// 0004386 // helicase activity // inferred from electronic annotation /// 0005524 // ATP binding // inferred from electronic annotation /// 0017111 // nucleoside-triphosphatase activity // inferred from electronic annotation
252291_s_at	3.18641	0.000590103	0.0587784	UP	At3g49120	peroxidase ;supported by full-length cDNA: Ceres:39678.	At.23788	PRXCB (PEROXIDASE CB); peroxidase	PRXCB	response to abiotic or biotic stimulus	0006396 // RNA processing // inferred from electronic annotation /// 0006800 // oxygen and reactive oxygen species metabolic process // inferred from mutant phenotype /// 0006979 // response to oxidative stress // inferred from electronic annotation /// 0009416 // response to light stimulus // inferred from expression pattern /// 0009826 // unidimensional cell growth // inferred from mutant pheno…	0005576 // extracellular region // inferred from electronic annotation /// 0005618 // cell wall // inferred from direct assay /// 0005773 // vacuole // inferred from direct assay /// 0005773 // vacuole // inferred from electronic annotation /// 0005886 // plasma membrane // inferred from direct assay /// 0009505 // plant-type cell wall // inferred from direct assay /// 0048046 // apoplast // infe…	0003723 // RNA binding // inferred from electronic annotation /// 0004601 // peroxidase activity // inferred from mutant phenotype /// 0004601 // peroxidase activity // inferred from sequence or structural similarity /// 0004601 // peroxidase activity // inferred from electronic annotation /// 0016491 // oxidoreductase activity // inferred from electronic annotation /// 0020037 // heme binding //…
252334_at	3.71828	0.00301268	0.110067	UP	At3g48850	mitochondrial phosphate transporter mitochondrial phosphate transporter - Zea mays, EMBL:AB016064	At.50259			other cytoplasmic components	0006810 // transport // inferred from electronic annotation /// 0006810 // transport // inferred from sequence or structural similarity /// 0055085 // transmembrane transport // inferred from electronic annotation	0005743 // mitochondrial inner membrane // inferred from sequence or structural similarity /// 0009507 // chloroplast // inferred from electronic annotation /// 0016020 // membrane // inferred from electronic annotation /// 0016021 // integral to membrane // inferred from electronic annotation	0005488 // binding // inferred from electronic annotation /// 0005488 // binding // inferred from sequence or structural similarity
252367_at	3.25987	0.000315246	0.0487427	UP	At3g48360	putative protein MEL-26, Caenorhabditis elegans, U67737; supported by cDNA: gi_14532781_gb_AY040015.1_	At.21922	BT2 (BTB AND TAZ DOMAIN PROTEIN 2); protein binding / transcription factor/ transcription regulator	BT2	other biological processes	0006355 // regulation of transcription, DNA-dependent // inferred from electronic annotation /// 0007623 // circadian rhythm // inferred from expression pattern /// 0009553 // embryo sac development // inferred from genetic interaction /// 0009555 // pollen development // inferred from genetic interaction /// 0009733 // response to auxin stimulus // inferred from expression pattern /// 0009743 //…	0005634 // nucleus // inferred from direct assay /// 0005634 // nucleus // inferred from electronic annotation /// 0005737 // cytoplasm // inferred from direct assay	0003712 // transcription cofactor activity // inferred from electronic annotation /// 0004402 // histone acetyltransferase activity // inferred from electronic annotation /// 0005515 // protein binding // inferred from sequence or structural similarity /// 0005515 // protein binding // inferred from electronic annotation /// 0005515 // protein binding // inferred from physical interaction /// 000…
252417_at	3.61165	0.00119604	0.0771047	UP	At3g47480	putative calcium-binding protein calcium binding domains (EF hand) of several proteins	At.35802			unknown biological processes		0012505 // endomembrane system // inferred from electronic annotation	0005509 // calcium ion binding // inferred from electronic annotation /// 0005509 // calcium ion binding // inferred from sequence or structural similarity
252549_at	2.67858	0.000760497	0.0651937	UP	At3g45860	protein kinase - like receptor-like protein kinase RLK3, Arabidopsis thaliana, EMBL:ATH011674	At.35982			other cellular processes	0006468 // protein phosphorylation // inferred from electronic annotation /// 0006952 // defense response // traceable author statement /// 0009751 // response to salicylic acid stimulus // inferred from expression pattern /// 0012501 // programmed cell death // inferred from mutant phenotype /// 0042742 // defense response to bacterium // inferred from expression pattern	0012505 // endomembrane system // inferred from electronic annotation /// 0016020 // membrane // inferred from electronic annotation /// 0016021 // integral to membrane // inferred from electronic annotation	0000166 // nucleotide binding // inferred from electronic annotation /// 0004672 // protein kinase activity // inferred from electronic annotation /// 0004674 // protein serine/threonine kinase activity // inferred from electronic annotation /// 0004872 // receptor activity // inferred from electronic annotation /// 0005524 // ATP binding // inferred from electronic annotation /// 0016301 // kina…
252592_at	2.48203	0.00187423	0.0934804	UP	At3g45640	mitogen-activated protein kinase 3 ; supported by cDNA: gi_14423447_gb_AF386961.1_AF386961	At.263	NAXT1 (NITRATE EXCRETION TRANSPORTER1); nitrate efflux transmembrane transporter/ transporter	NAXT1	signal transduction	0000169 // activation of MAPK activity involved in osmosensory signaling pathway // inferred from direct assay /// 0006468 // protein phosphorylation // inferred from electronic annotation /// 0006857 // oligopeptide transport // inferred from sequence similarity /// 0006950 // response to stress // traceable author statement /// 0006950 // response to stress // inferred from electronic annotatio…	0005634 // nucleus // inferred from electronic annotation /// 0005737 // cytoplasm // inferred from electronic annotation /// 0005886 // plasma membrane // inferred from direct assay /// 0016020 // membrane // inferred from sequence similarity	0000166 // nucleotide binding // inferred from electronic annotation /// 0004672 // protein kinase activity // traceable author statement /// 0004672 // protein kinase activity // inferred from electronic annotation /// 0004674 // protein serine/threonine kinase activity // inferred from electronic annotation /// 0004707 // MAP kinase activity // inferred from sequence or structural similarity //…
252841_at	7.93614	0.000277176	0.0472786	UP	At3g42110	putative protein replication protein A 51K chain - Crithidia fasciculata, PIR:S38458				N.D.
252862_at	2.94744	0.000710342	0.0650675	UP	At4g39830	putative L-ascorbate oxidase L-ascorbate oxidase, Cucumis sativus, PIR1:KSKVAO	At.43363			other cellular processes	0055114 // oxidation reduction // inferred from electronic annotation	0005576 // extracellular region // inferred from electronic annotation /// 0012505 // endomembrane system // inferred from electronic annotation	0005507 // copper ion binding // inferred from electronic annotation /// 0008447 // L-ascorbate oxidase activity // inferred from electronic annotation /// 0016491 // oxidoreductase activity // inferred from electronic annotation /// 0046872 // metal ion binding // inferred from electronic annotation
252984_at	3.19515	0.000254631	0.0472786	UP	At4g37990	cinnamyl-alcohol dehydrogenase ELI3-2 ; supported by cDNA: gi_13605755_gb_AF361859.1_AF361859	At.41	ELI3-2 (ELICITOR-ACTIVATED GENE 3-2); aryl-alcohol dehydrogenase/ mannitol dehydrogenase	ELI3-2	other biological processes	0008152 // metabolic process // inferred from electronic annotation /// 0009617 // response to bacterium // inferred from expression pattern /// 0009626 // plant-type hypersensitive response // inferred from genetic interaction /// 0009809 // lignin biosynthetic process // inferred from electronic annotation /// 0009809 // lignin biosynthetic process // inferred from expression pattern /// 005511…		0003824 // catalytic activity // inferred from electronic annotation /// 0005488 // binding // inferred from electronic annotation /// 0008270 // zinc ion binding // inferred from electronic annotation /// 0016491 // oxidoreductase activity // inferred from electronic annotation /// 0018456 // aryl-alcohol dehydrogenase activity // inferred from direct assay /// 0045551 // cinnamyl-alcohol dehydr…
252993_at	2.02653	0.000411667	0.0527269	UP	At4g38540	monooxygenase 2 (MO2)	At.483			other enzyme activity	0008152 // metabolic process // inferred from electronic annotation /// 0055114 // oxidation reduction // inferred from electronic annotation		0004497 // monooxygenase activity // inferred from sequence or structural similarity /// 0004497 // monooxygenase activity // inferred from electronic annotation /// 0016491 // oxidoreductase activity // inferred from electronic annotation
253099_s_at	3.35724	0.00261818	0.106481	UP	At4g37530	peroxidase - like protein peroxidase, Arabidopsis thaliana, gb:X98314	At.22541			response to stress	0006979 // response to oxidative stress // inferred from electronic annotation /// 0009651 // response to salt stress // inferred from expression pattern /// 0042744 // hydrogen peroxide catabolic process // inferred from electronic annotation /// 0048511 // rhythmic process // inferred from electronic annotation /// 0055114 // oxidation reduction // inferred from electronic annotation	0005576 // extracellular region // inferred from electronic annotation /// 0005737 // cytoplasm // inferred from direct assay /// 0012505 // endomembrane system // inferred from electronic annotation	0004601 // peroxidase activity // inferred from sequence or structural similarity /// 0004601 // peroxidase activity // inferred from electronic annotation /// 0005515 // protein binding // inferred from physical interaction /// 0016491 // oxidoreductase activity // inferred from electronic annotation /// 0020037 // heme binding // inferred from electronic annotation /// 0046872 // metal ion bind…
253181_at	5.36943	0.00164605	0.0885526	UP	At4g35180	amino acid permease - like protein Lily mRNA, Lilium longiflorum, gb:D21814;supported by full-length cDNA: Ceres:36461.	At.31436	LHT7 (Lys/His transporter 7); amino acid transmembrane transporter	LHT7	plasma membrane	0006810 // transport // inferred from electronic annotation /// 0006865 // amino acid transport // inferred from sequence or structural similarity /// 0006865 // amino acid transport // inferred from electronic annotation	0005886 // plasma membrane // inferred from electronic annotation /// 0016020 // membrane // inferred from sequence or structural similarity /// 0016020 // membrane // inferred from electronic annotation /// 0016021 // integral to membrane // inferred from electronic annotation	0015171 // amino acid transmembrane transporter activity // inferred from sequence or structural similarity
253257_at	2.33849	0.000961313	0.0712837	UP	At4g34390	extra-large G-protein - like extra-large G-protein, Arabidopsis thaliana, AF060942	At.27827	XLG2 (extra-large GTP-binding protein 2); guanyl nucleotide binding / signal transducer	XLG2	plasma membrane	0007165 // signal transduction // inferred from electronic annotation /// 0007186 // G-protein coupled receptor protein signaling pathway // inferred from sequence or structural similarity /// 0007186 // G-protein coupled receptor protein signaling pathway // inferred from electronic annotation /// 0009737 // response to abscisic acid stimulus // inferred from genetic interaction /// 0009744 // r…	0005634 // nucleus // inferred from direct assay	0000166 // nucleotide binding // inferred from electronic annotation /// 0004871 // signal transducer activity // inferred from electronic annotation /// 0004871 // signal transducer activity // inferred from sequence or structural similarity /// 0005525 // GTP binding // inferred from electronic annotation /// 0019001 // guanyl nucleotide binding // inferred from electronic annotation
253260_at	5.00756	0.00105247	0.0756191	UP	At4g34420	hypothetical protein	At.51043			Golgi apparatus	0006350 // transcription // inferred from electronic annotation /// 0007275 // multicellular organismal development // inferred from electronic annotation /// 0016568 // chromatin modification // inferred from electronic annotation /// 0045449 // regulation of transcription // inferred from electronic annotation	0005634 // nucleus // inferred from electronic annotation	0003677 // DNA binding // inferred from electronic annotation /// 0003677 // DNA binding // inferred from sequence or structural similarity /// 0003700 // sequence-specific DNA binding transcription factor activity // inferred from sequence or structural similarity /// 0008270 // zinc ion binding // inferred from electronic annotation /// 0046872 // metal ion binding // inferred from electronic a…
253377_at	2.45028	0.000735207	0.0651937	UP	At4g33300	putative protein NBS/LRR disease resistance protein (RFL1) - Arabidopsis thaliana,PID:g3309619	At.23642	ADR1-L1 (ADR1-like 1); ATP binding / protein binding	ADR1-L1	other cellular processes	0006915 // apoptosis // inferred from electronic annotation /// 0006952 // defense response // inferred from sequence or structural similarity /// 0006952 // defense response // inferred from electronic annotation	0048046 // apoplast // inferred from direct assay	0000166 // nucleotide binding // inferred from electronic annotation /// 0005515 // protein binding // inferred from electronic annotation /// 0005524 // ATP binding // inferred from electronic annotation
253414_at	3.48394	0.00201781	0.096491	UP	At4g33050	putative protein	At.27460	EDA39 (embryo sac development arrest 39); calmodulin binding	EDA39	other cellular processes	0010197 // polar nucleus fusion // inferred from mutant phenotype /// 0010200 // response to chitin // inferred from expression pattern		0005516 // calmodulin binding // inferred from sequence or structural similarity
253505_at	10.5975	0.000139102	0.039606	UP	At4g31970	Cytochrome P450-like protein flavonoid 3 ,5'-hydroxylase, Campanula medium, PATCHX:D1003951	At.49411	CYP82C2; electron carrier/ heme binding / iron ion binding / monooxygenase/ oxygen binding	CYP82C2	chloroplast	0055114 // oxidation reduction // inferred from electronic annotation	0012505 // endomembrane system // inferred from electronic annotation	0004497 // monooxygenase activity // inferred from electronic annotation /// 0005506 // iron ion binding // inferred from electronic annotation /// 0009055 // electron carrier activity // inferred from electronic annotation /// 0016491 // oxidoreductase activity // inferred from electronic annotation /// 0019825 // oxygen binding // inferred from sequence or structural similarity /// 0020037 // h…
253535_at	2.03783	0.000497607	0.0545693	UP	At4g31550	putaive DNA-binding protein DNA-binding protein WRKY3 - Petroselinum crispum, PIR2:S72445;supported by full-length cDNA: Ceres:11953.	At.24683	WRKY11; calmodulin binding / transcription factor	WRKY11	signal transduction	0006350 // transcription // inferred from electronic annotation /// 0006355 // regulation of transcription, DNA-dependent // inferred from sequence or structural similarity /// 0010200 // response to chitin // inferred from expression pattern /// 0042742 // defense response to bacterium // inferred from expression pattern /// 0045449 // regulation of transcription // inferred from electronic anno…	0005634 // nucleus // inferred by curator /// 0005634 // nucleus // inferred from electronic annotation	0003677 // DNA binding // inferred from electronic annotation /// 0003700 // sequence-specific DNA binding transcription factor activity // inferred from sequence or structural similarity /// 0003700 // sequence-specific DNA binding transcription factor activity // inferred from electronic annotation /// 0005515 // protein binding // inferred from physical interaction /// 0005516 // calmodulin bi…
253915_at	2.83012	0.00176075	0.0914006	UP	At4g27280	putative protein centrin, Marsilea vestita;supported by full-length cDNA: Ceres:13072.	At.20958			other binding			0005509 // calcium ion binding // inferred from electronic annotation /// 0005509 // calcium ion binding // inferred from sequence or structural similarity
254139_at	7.30818	0.00186145	0.0934804	UP	At4g24600	hypothetical protein	At.54502			nucleus
254215_at	6.18596	0.00205892	0.0970715	UP	At4g23700	putative Na+/H+-exchanging protein Na+/H+-exchanging protein slr1595 - Synechocystis sp., EMBL:D90902	At.2564	ATCHX17 (CATION/H+ EXCHANGER 17); monovalent cation:proton antiporter/ sodium:hydrogen antiporter	ATCHX17	other cellular processes	0006810 // transport // inferred from electronic annotation /// 0006811 // ion transport // inferred from electronic annotation /// 0006812 // cation transport // inferred by curator /// 0006812 // cation transport // inferred from electronic annotation /// 0006813 // potassium ion transport // inferred from electronic annotation /// 0055085 // transmembrane transport // inferred from electronic …	0016020 // membrane // inferred from electronic annotation /// 0016021 // integral to membrane // inferred from electronic annotation	0005451 // monovalent cation:hydrogen antiporter activity // non-traceable author statement /// 0015297 // antiporter activity // inferred from electronic annotation /// 0015299 // solute:hydrogen antiporter activity // inferred from electronic annotation /// 0015385 // sodium:hydrogen antiporter activity // inferred from sequence or structural similarity
254231_at	7.95284	7.22973e-06	0.0235586	UP	At4g23810	putative protein AR411 - Arabidopsis thaliana (thale cress), PID:g1669603; supported by cDNA: gi_13507100_gb_AF272748.1_AF272748	At.2572	WRKY53; DNA binding / protein binding / transcription activator/ transcription factor	WRKY53	response to stress	0006350 // transcription // inferred from electronic annotation /// 0006355 // regulation of transcription, DNA-dependent // inferred from sequence or structural similarity /// 0009816 // defense response to bacterium, incompatible interaction // inferred from mutant phenotype /// 0010150 // leaf senescence // inferred from mutant phenotype /// 0010200 // response to chitin // inferred from expre…	0005634 // nucleus // inferred from direct assay /// 0005634 // nucleus // inferred from electronic annotation /// 0009507 // chloroplast // inferred from direct assay	0003677 // DNA binding // inferred from direct assay /// 0003677 // DNA binding // inferred from electronic annotation /// 0003700 // sequence-specific DNA binding transcription factor activity // inferred from mutant phenotype /// 0003700 // sequence-specific DNA binding transcription factor activity // inferred from sequence or structural similarity /// 0003700 // sequence-specific DNA binding …
254247_at	3.74071	0.00025623	0.0472786	UP	At4g23260	putative protein receptor protein kinase, Ipomoea trifida	At.32453			kinase activity	0006468 // protein phosphorylation // inferred from electronic annotation /// 0009737 // response to abscisic acid stimulus // inferred from expression pattern	0012505 // endomembrane system // inferred from electronic annotation /// 0016020 // membrane // inferred from electronic annotation /// 0016021 // integral to membrane // inferred from electronic annotation	0000166 // nucleotide binding // inferred from electronic annotation /// 0004672 // protein kinase activity // inferred from electronic annotation /// 0004672 // protein kinase activity // inferred from sequence or structural similarity /// 0004674 // protein serine/threonine kinase activity // inferred from electronic annotation /// 0004713 // protein tyrosine kinase activity // inferred from el…
254265_s_at	4.44114	0.00310142	0.110536	UP	At4g23140	serine threonine kinase - like protein KI domain interacting kinase 1 (KIK1), Zea mays; supported by cDNA: gi_13506746_gb_AF224706.1_AF224706	At.21993	CRK6 (CYSTEINE-RICH RLK 6); kinase	CRK6	plasma membrane	0006468 // protein phosphorylation // inferred from electronic annotation	0005886 // plasma membrane // inferred from direct assay /// 0016020 // membrane // inferred from electronic annotation /// 0016021 // integral to membrane // inferred from electronic annotation	0000166 // nucleotide binding // inferred from electronic annotation /// 0004672 // protein kinase activity // inferred from electronic annotation /// 0004674 // protein serine/threonine kinase activity // inferred from electronic annotation /// 0004872 // receptor activity // inferred from electronic annotation /// 0005515 // protein binding // inferred from physical interaction /// 0005524 // A…
254271_at	14.9178	0.0017421	0.0911406	UP	At4g23150	serine/threonine kinase - like protein KI domain interacting kinase 1 (KIK1), Zea mays	At.32463			response to abiotic or biotic stimulus	0006468 // protein phosphorylation // inferred from electronic annotation	0012505 // endomembrane system // inferred from electronic annotation /// 0016020 // membrane // inferred from electronic annotation /// 0016021 // integral to membrane // inferred from electronic annotation	0000166 // nucleotide binding // inferred from electronic annotation /// 0004672 // protein kinase activity // inferred from electronic annotation /// 0004674 // protein serine/threonine kinase activity // inferred from electronic annotation /// 0004872 // receptor activity // inferred from electronic annotation /// 0005524 // ATP binding // inferred from electronic annotation /// 0016301 // kina…
254396_at	4.89767	0.000856537	0.0680753	UP	At4g21680	peptide transporter - like protein peptide transporter (ptr1) - Hordeum vulgare,AF023472	At.2700			other membranes	0006810 // transport // inferred from electronic annotation /// 0006857 // oligopeptide transport // inferred from sequence or structural similarity /// 0006857 // oligopeptide transport // inferred from electronic annotation /// 0010167 // response to nitrate // inferred from expression pattern /// 0042128 // nitrate assimilation // inferred from electronic annotation /// 0046686 // response to …	0005886 // plasma membrane // inferred from direct assay /// 0005886 // plasma membrane // inferred from electronic annotation /// 0016020 // membrane // inferred from sequence or structural similarity /// 0016020 // membrane // inferred from electronic annotation /// 0016021 // integral to membrane // inferred from electronic annotation	0005215 // transporter activity // inferred from sequence or structural similarity /// 0005215 // transporter activity // inferred from electronic annotation /// 0015112 // nitrate transmembrane transporter activity // inferred from direct assay /// 0015293 // symporter activity // inferred from electronic annotation
254592_at	2.49688	0.00289335	0.109378	UP	At4g18880	heat shock transcription factor - like protein heat shock transcription factor, Zea mays, PIR2:S61448	At.1951	AT-HSFA4A; DNA binding / transcription factor	HSF A4A	transcription factor activity	0006350 // transcription // inferred from electronic annotation /// 0006355 // regulation of transcription, DNA-dependent // inferred from electronic annotation /// 0006950 // response to stress // inferred from electronic annotation /// 0010200 // response to chitin // inferred from expression pattern /// 0045449 // regulation of transcription // inferred from electronic annotation	0005634 // nucleus // inferred from electronic annotation /// 0005737 // cytoplasm // inferred from electronic annotation	0003677 // DNA binding // inferred from sequence or structural similarity /// 0003677 // DNA binding // inferred from electronic annotation /// 0003700 // sequence-specific DNA binding transcription factor activity // inferred from sequence or structural similarity /// 0003700 // sequence-specific DNA binding transcription factor activity // inferred from electronic annotation /// 0043565 // sequ…
254605_at	2.43808	0.000210159	0.0435262	UP	At4g18950	protein kinase - like protein protein kinase 6, Glycine max., PIR2:S29851;supported by full-length cDNA: Ceres:38712.	At.1956			response to abiotic or biotic stimulus	0006468 // protein phosphorylation // inferred from electronic annotation /// 0009966 // regulation of signal transduction // inferred from electronic annotation	0005634 // nucleus // inferred from direct assay /// 0005737 // cytoplasm // inferred from direct assay	0000166 // nucleotide binding // inferred from electronic annotation /// 0004672 // protein kinase activity // inferred from electronic annotation /// 0004674 // protein serine/threonine kinase activity // inferred from electronic annotation /// 0004712 // protein serine/threonine/tyrosine kinase activity // inferred from sequence or structural similarity /// 0005515 // protein binding // inferre…
254660_at	4.50688	0.00329915	0.111818	UP	At4g18250	receptor serine/threonine kinase-like protein receptor serine/threonine kinase PR5K, PATCHX:G1235680	At.32927			kinase activity	0006468 // protein phosphorylation // inferred from electronic annotation		0004675 // transmembrane receptor protein serine/threonine kinase activity // inferred from sequence or structural similarity /// 0016301 // kinase activity // inferred from sequence or structural similarity
254792_at	11.609	0.00030847	0.0486295	UP	At4g12920	putative protein nucleoid DNA-binding protein cnd41, chloroplast - Nicotiana tabacum,PIR2:T01996	At.54295			protein metabolism	0006508 // proteolysis // inferred from electronic annotation /// 0006508 // proteolysis // inferred from sequence or structural similarity	0012505 // endomembrane system // inferred from electronic annotation	0004190 // aspartic-type endopeptidase activity // inferred from electronic annotation
254832_at	5.40769	0.000666399	0.0625537	UP	At4g12490	pEARLI 1-like protein Arabidopsis thaliana pEARLI 1 mRNA, PID:g871780; supported by cDNA: gi_15450470_gb_AY052336.1_	At.48850			response to abiotic or biotic stimulus	0006869 // lipid transport // inferred from sequence or structural similarity /// 0006869 // lipid transport // inferred from electronic annotation /// 0050832 // defense response to fungus // inferred from mutant phenotype		0008289 // lipid binding // inferred from sequence or structural similarity
254889_at	2.03078	0.0013442	0.0795181	UP	At4g11650	osmotin precursor ;supported by full-length cDNA: Ceres:13796.	At.25216	ATOSM34 (osmotin 34)	ATOSM34	response to abiotic or biotic stimulus	0009651 // response to salt stress // inferred from expression pattern /// 0009816 // defense response to bacterium, incompatible interaction // inferred from sequence or structural similarity /// 0009817 // defense response to fungus, incompatible interaction // inferred from direct assay /// 0051707 // response to other organism // inferred from sequence or structural similarity	0012505 // endomembrane system // inferred from electronic annotation
254905_at	5.77706	0.00215497	0.097144	UP	At4g11170	RPP1-WsA-like disease resistance protein disease resistance protein RPP1-WsA - Arabidopsis thaliana, PID:g3860163	At.49404			other cytoplasmic components	0006915 // apoptosis // inferred from electronic annotation /// 0006952 // defense response // inferred from sequence or structural similarity /// 0006952 // defense response // inferred from electronic annotation /// 0007165 // signal transduction // inferred from electronic annotation /// 0010193 // response to ozone // inferred from expression pattern /// 0045087 // innate immune response // i…	0005739 // mitochondrion // inferred from direct assay /// 0031224 // intrinsic to membrane // inferred from electronic annotation	0000166 // nucleotide binding // inferred from electronic annotation /// 0004888 // transmembrane receptor activity // inferred from electronic annotation /// 0005524 // ATP binding // inferred from electronic annotation /// 0017111 // nucleoside-triphosphatase activity // inferred from electronic annotation
254926_at	3.60973	0.000908555	0.070014	UP	At4g11280	ACC synthase (AtACS-6) ; supported by cDNA: gi_16226285_gb_AF428292.1_AF428292	At.3654	ACS6 (1-AMINOCYCLOPROPANE-1-CARBOXYLIC ACID (ACC) SYNTHASE 6); 1-aminocyclopropane-1-carboxylate synthase	ACS6	other cellular processes	0006952 // defense response // inferred from electronic annotation /// 0008631 // induction of apoptosis by oxidative stress // inferred from expression pattern /// 0009058 // biosynthetic process // inferred from electronic annotation /// 0009605 // response to external stimulus // inferred from expression pattern /// 0009611 // response to wounding // inferred from expression pattern /// 000961…		0003824 // catalytic activity // inferred from electronic annotation /// 0005515 // protein binding // inferred from physical interaction /// 0016769 // transferase activity, transferring nitrogenous groups // inferred from electronic annotation /// 0016829 // lyase activity // inferred from electronic annotation /// 0016847 // 1-aminocyclopropane-1-carboxylate synthase activity // inferred from …
254954_at	7.64044	0.00332003	0.112298	UP	At4g10910	hypothetical protein ;supported by full-length cDNA: Ceres:1732.	At.33599			nucleus
254975_at	3.8752	0.00378033	0.118284	UP	At4g10500	putative Fe(II)/ascorbate oxidase SRG1 protein - Arabidopsis thaliana, PIR2:S44261	At.33626			other enzyme activity	0019748 // secondary metabolic process // inferred from sequence or structural similarity /// 0055114 // oxidation reduction // inferred from electronic annotation		0016491 // oxidoreductase activity // inferred from electronic annotation /// 0016706 // oxidoreductase activity, acting on paired donors, with incorporation or reduction of molecular oxygen, 2-oxoglutarate as one donor, and incorporation of one atom each of oxygen into both donors // inferred from sequence or structural similarity
255110_at	2.96859	0.00119663	0.0771047	UP	At4g08770	peroxidase C2 precursor like protein peroxidase (EC 1.11.1.7) C2 precursor - Armoracia rusticana,PID:d1014846	At.4181			other cytoplasmic components	0006979 // response to oxidative stress // inferred from electronic annotation /// 0042744 // hydrogen peroxide catabolic process // inferred from electronic annotation /// 0055114 // oxidation reduction // inferred from electronic annotation	0005576 // extracellular region // inferred from electronic annotation /// 0005773 // vacuole // inferred from direct assay /// 0005773 // vacuole // inferred from electronic annotation	0004601 // peroxidase activity // inferred from electronic annotation /// 0004601 // peroxidase activity // inferred from sequence or structural similarity /// 0009055 // electron carrier activity // inferred from electronic annotation /// 0016491 // oxidoreductase activity // inferred from electronic annotation /// 0020037 // heme binding // inferred from electronic annotation /// 0046872 // met…
255116_at	2.78513	0.00482019	0.130116	UP	At4g08850	receptor protein kinase-like protein receptor protein kinase-like protein - Arabidopsis thaliana, PIR2:T05898	At.47927			protein metabolism	0006468 // protein phosphorylation // inferred from electronic annotation	0005886 // plasma membrane // inferred from direct assay /// 0005886 // plasma membrane // inferred from electronic annotation /// 0016020 // membrane // inferred from direct assay /// 0016020 // membrane // inferred from electronic annotation /// 0016021 // integral to membrane // inferred from electronic annotation	0000166 // nucleotide binding // inferred from electronic annotation /// 0004672 // protein kinase activity // inferred from electronic annotation /// 0004674 // protein serine/threonine kinase activity // inferred from electronic annotation /// 0004713 // protein tyrosine kinase activity // inferred from electronic annotation /// 0004872 // receptor activity // inferred from electronic annotatio…
255319_at	9.91017	0.00037642	0.0517237	UP	At4g04220	putative disease resistance protein similar to receptor protein kinases	At.54132	AtRLP46 (Receptor Like Protein 46); kinase/ protein binding	AtRLP46	plasma membrane	0006952 // defense response // inferred from sequence or structural similarity /// 0007165 // signal transduction // inferred by curator	0012505 // endomembrane system // inferred from electronic annotation	0005515 // protein binding // inferred from sequence or structural similarity /// 0005515 // protein binding // inferred from electronic annotation /// 0016301 // kinase activity // inferred from sequence or structural similarity
255390_at	7.27378	0.000720494	0.0651937	UP	At4g03660	hypothetical protein similar to A. thaliana hypothetical protein T6P5.8, GenBank accession number AC005970				N.D.
255524_at	2.67499	0.00446644	0.12627	UP	At4g02330	hypothetical protein similar to pectinesterase	At.20307	ATPMEPCRB; pectinesterase	ATPMEPCRB	response to abiotic or biotic stimulus	0007047 // cellular cell wall organization // inferred from electronic annotation /// 0042545 // cell wall modification // inferred from electronic annotation	0005576 // extracellular region // inferred from electronic annotation /// 0005618 // cell wall // inferred from electronic annotation /// 0012505 // endomembrane system // inferred from electronic annotation	0004857 // enzyme inhibitor activity // inferred from electronic annotation /// 0016787 // hydrolase activity // inferred from electronic annotation /// 0030599 // pectinesterase activity // inferred from sequence or structural similarity /// 0030599 // pectinesterase activity // inferred from electronic annotation /// 0045330 // aspartyl esterase activity // inferred from electronic annotation
255527_at	10.075	0.000491763	0.054452	UP	At4g02360	putative protein	At.43858			unknown molecular functions		0012505 // endomembrane system // inferred from electronic annotation
255595_at	4.19482	0.000198585	0.0435262	UP	At4g01700	putative chitinase similar to peanut type II chitinase, GenBank accession number X82329, E.C. 3.2.1.14	At.70176			transport	0005975 // carbohydrate metabolic process // inferred from electronic annotation /// 0006032 // chitin catabolic process // inferred from electronic annotation /// 0016998 // cell wall macromolecule catabolic process // inferred from electronic annotation	0005618 // cell wall // inferred from direct assay	0004568 // chitinase activity // inferred from electronic annotation /// 0004568 // chitinase activity // inferred from sequence or structural similarity
255733_at	2.62532	0.000607818	0.0602621	UP	At1g25400	unknown protein similar to unknown protein GI:6714347 from [Arabidopsis thaliana];supported by full-length cDNA: Ceres:103226.	At.23261			other cellular processes
255740_at	2.18369	0.00140167	0.0819002	UP	At1g25390	wall-associated kinase, putative similar to wall-associated kinase 1 GI:3549626 from [Arabidopsis thaliana]; supported by cDNA: gi_15529241_gb_AY052245.1_	At.17321			transport	0006468 // protein phosphorylation // inferred from electronic annotation	0005886 // plasma membrane // inferred from direct assay	0000166 // nucleotide binding // inferred from electronic annotation /// 0004672 // protein kinase activity // inferred from electronic annotation /// 0004674 // protein serine/threonine kinase activity // inferred from electronic annotation /// 0005524 // ATP binding // inferred from electronic annotation /// 0016301 // kinase activity // inferred from sequence or structural similarity /// 00163…
255753_at	4.89299	0.000168356	0.0417653	UP	At1g18570	myb factor, putative similar to myb factor GI:1946266 from [Oryza sativa]; supported by cDNA: gi_3941465_gb_AF062887.1_AF062887	At.10908	MYB51 (MYB DOMAIN PROTEIN 51); DNA binding / transcription factor	MYB51	response to stress	0006355 // regulation of transcription, DNA-dependent // inferred from sequence or structural similarity /// 0009651 // response to salt stress // inferred from expression pattern /// 0009723 // response to ethylene stimulus // inferred from expression pattern /// 0009733 // response to auxin stimulus // inferred from expression pattern /// 0009737 // response to abscisic acid stimulus // inferre…	0005634 // nucleus // inferred from electronic annotation	0003677 // DNA binding // inferred from sequence or structural similarity /// 0003677 // DNA binding // inferred from electronic annotation /// 0003700 // sequence-specific DNA binding transcription factor activity // inferred from sequence or structural similarity
256017_at	3.03439	0.000611782	0.0602621	UP	At1g19180	unknown protein ;supported by full-length cDNA: Ceres:38751.	At.22658	JAZ1 (JASMONATE-ZIM-DOMAIN PROTEIN 1); protein binding	JAZ1	response to abiotic or biotic stimulus	0006350 // transcription // inferred from electronic annotation /// 0006952 // defense response // inferred from electronic annotation /// 0009555 // pollen development // inferred from mutant phenotype /// 0009753 // response to jasmonic acid stimulus // inferred from expression pattern /// 0009867 // jasmonic acid mediated signaling pathway // inferred from mutant phenotype /// 0009908 // flowe…	0005634 // nucleus // inferred from direct assay /// 0005634 // nucleus // inferred from electronic annotation	0005515 // protein binding // inferred from physical interaction
256050_at	2.06468	0.00291547	0.109378	UP	At1g07000	leucine zipper protein, putative similar to leucine zipper protein GI:10177020 from [Arabidopsis thaliana]	At.43622	ATEXO70B2 (exocyst subunit EXO70 family protein B2); protein binding	ATEXO70B2	other cellular processes	0006887 // exocytosis // inferred from electronic annotation /// 0006904 // vesicle docking involved in exocytosis // inferred from sequence or structural similarity	0000145 // exocyst // inferred from sequence or structural similarity /// 0000145 // exocyst // inferred from electronic annotation /// 0005634 // nucleus // inferred from direct assay /// 0005829 // cytosol // inferred from direct assay /// 0005886 // plasma membrane // inferred from direct assay	0005515 // protein binding // inferred from sequence or structural similarity
256159_at	8.04802	0.000373364	0.0517237	UP	At1g30135	Expressed protein ; supported by full-length cDNA: Ceres: 31945.	At.40613	JAZ8 (JASMONATE-ZIM-DOMAIN PROTEIN 8)	JAZ8	other cellular processes	0006350 // transcription // inferred from electronic annotation /// 0006952 // defense response // inferred from electronic annotation /// 0045449 // regulation of transcription // inferred from electronic annotation	0005634 // nucleus // inferred from electronic annotation	0005515 // protein binding // inferred from physical interaction
256169_at	3.10977	0.00110591	0.075646	UP	At1g51800	receptor protein kinase, putative contains Pfam profiles: PF00069: Eukaryotic protein kinase domain, multiple PF00560: Leucine Rich Repeat	At.37745			other metabolic processes	0006468 // protein phosphorylation // inferred from electronic annotation	0012505 // endomembrane system // inferred from electronic annotation	0000166 // nucleotide binding // inferred from electronic annotation /// 0004672 // protein kinase activity // inferred from electronic annotation /// 0004674 // protein serine/threonine kinase activity // inferred from electronic annotation /// 0004872 // receptor activity // inferred from electronic annotation /// 0005524 // ATP binding // inferred from electronic annotation /// 0016301 // kina…
256170_at	2.78503	0.00118753	0.0771047	UP	At1g51790	receptor protein kinase, putative contains Pfam profiles: PF00069: Eukaryotic protein kinase domain, multiple PF00560: Leucine Rich Repeat	At.37749			kinase activity	0006468 // protein phosphorylation // inferred from electronic annotation	0012505 // endomembrane system // inferred from electronic annotation	0004672 // protein kinase activity // inferred from electronic annotation /// 0004872 // receptor activity // inferred from electronic annotation /// 0005515 // protein binding // inferred from electronic annotation /// 0005524 // ATP binding // inferred from electronic annotation /// 0016301 // kinase activity // inferred from sequence or structural similarity /// 0016301 // kinase activity // i…
256252_at	3.84667	0.00455396	0.127143	UP	At3g11340	glucosyl transferase, putative similar to zeatin O-xylosyltransferase SP:P56725 [Phaseolus vulgaris (Kidney bean) (French bean)]	At.27923			nucleus	0008152 // metabolic process // inferred from electronic annotation	0012505 // endomembrane system // inferred from electronic annotation	0008194 // UDP-glycosyltransferase activity // inferred from sequence or structural similarity /// 0016740 // transferase activity // inferred from electronic annotation /// 0016757 // transferase activity, transferring glycosyl groups // inferred from electronic annotation /// 0016758 // transferase activity, transferring hexosyl groups // inferred from electronic annotation
256337_at	8.93012	0.00176241	0.0914006	UP	At1g72060	unknown protein	At.35142			response to stress	0006979 // response to oxidative stress // inferred from mutant phenotype	0012505 // endomembrane system // inferred from electronic annotation	0004867 // serine-type endopeptidase inhibitor activity // inferred from electronic annotation
256364_at	2.04468	0.00470908	0.128863	UP	At1g66550	wrky-type DNA binding protein, putative similar to DNA-binding protein 3 [Nicotiana tabacum] GI:7406995; supported by cDNA: gi_15991731_gb_AF421154.1_AF421154	At.26283	WRKY67; transcription factor	WRKY67	transcription factor activity	0006350 // transcription // inferred from electronic annotation /// 0006355 // regulation of transcription, DNA-dependent // inferred from sequence or structural similarity /// 0045449 // regulation of transcription // inferred from electronic annotation	0005634 // nucleus // inferred from electronic annotation	0003677 // DNA binding // inferred from electronic annotation /// 0003700 // sequence-specific DNA binding transcription factor activity // inferred from sequence or structural similarity /// 0003700 // sequence-specific DNA binding transcription factor activity // inferred from electronic annotation /// 0043565 // sequence-specific DNA binding // inferred from electronic annotation
256366_at	3.84217	0.000447723	0.0530377	UP	At1g66880	protein kinase, putative contains Pfam profile: PF00069: Eukaryotic protein kinase domain	At.22212			other cellular processes	0006468 // protein phosphorylation // inferred from electronic annotation	0005886 // plasma membrane // inferred from direct assay	0000166 // nucleotide binding // inferred from electronic annotation /// 0004672 // protein kinase activity // inferred from electronic annotation /// 0004674 // protein serine/threonine kinase activity // inferred from electronic annotation /// 0004674 // protein serine/threonine kinase activity // inferred from sequence or structural similarity /// 0004713 // protein tyrosine kinase activity //…
256376_s_at	10.4339	0.000333147	0.049994	UP	At1g66690	unknown protein	At.26441	PXMT1; S-adenosylmethionine-dependent methyltransferase	PXMT1	transferase activity			0008168 // methyltransferase activity // inferred from electronic annotation /// 0008757 // S-adenosylmethionine-dependent methyltransferase activity // inferred from sequence or structural similarity /// 0008757 // S-adenosylmethionine-dependent methyltransferase activity // inferred from direct assay
256601_s_at	5.47749	0.000636301	0.061056	UP	At3g28290	At14a-1 protein identical to At14a protein GB:AAD26355 GI:4589123 [Arabidopsis thaliana] [Gene 230 (1), 33-40 (1999)]	At.5794	AT14A	AT14A	plasma membrane		0005737 // cytoplasm // inferred from direct assay /// 0005737 // cytoplasm // inferred from sequence or structural similarity /// 0005737 // cytoplasm // traceable author statement /// 0005886 // plasma membrane // inferred from direct assay /// 0005886 // plasma membrane // inferred from sequence or structural similarity /// 0005886 // plasma membrane // traceable author statement /// 0008305 /…
256766_at	2.66462	0.00317897	0.111386	UP	At3g22231	Expressed protein ; supported by cDNA: gi_14335055_gb_AY037207.1_	At.23480	PCC1 (PATHOGEN AND CIRCADIAN CONTROLLED 1)	PCC1	unknown molecular functions	0009617 // response to bacterium // inferred from expression pattern /// 0009620 // response to fungus // inferred from mutant phenotype	0005886 // plasma membrane // inferred from direct assay
256787_at	4.16511	0.00348619	0.114165	UP	At3g13790	beta-fructofuranosidase 1 identical to GB:S37212 from [Arabidopsis thaliana]; supported by cDNA: gi_15027838_gb_AY045776.1_	At.24308	ATBFRUCT1; beta-fructofuranosidase/ hydrolase, hydrolyzing O-glycosyl compounds	ATBFRUCT1	hydrolase activity	0005975 // carbohydrate metabolic process // inferred from electronic annotation /// 0008152 // metabolic process // inferred from electronic annotation /// 0009611 // response to wounding // inferred from mutant phenotype	0005576 // extracellular region // inferred from electronic annotation /// 0005618 // cell wall // inferred from direct assay /// 0005618 // cell wall // inferred from electronic annotation /// 0048046 // apoplast // inferred from electronic annotation	0004553 // hydrolase activity, hydrolyzing O-glycosyl compounds // inferred from sequence or structural similarity /// 0004553 // hydrolase activity, hydrolyzing O-glycosyl compounds // inferred from electronic annotation /// 0004564 // beta-fructofuranosidase activity // inferred from direct assay /// 0004564 // beta-fructofuranosidase activity // inferred from mutant phenotype /// 0004564 // be…
256922_at	2.2668	0.00239512	0.102309	UP	At3g19010	hypothetical protein contains similarity to flavonol synthase (FLS) GB:Q41452 from [Solanum tuberosum], contains Pfam profile: PF00671 Iron/Ascorbate oxidoreductase family;supported by full-length cDNA: Ceres:41506.	At.20707			transport	0009813 // flavonoid biosynthetic process // inferred from sequence or structural similarity /// 0055114 // oxidation reduction // inferred from electronic annotation		0005506 // iron ion binding // inferred from electronic annotation /// 0016491 // oxidoreductase activity // inferred from electronic annotation /// 0045431 // flavonol synthase activity // inferred from sequence or structural similarity
257022_at	2.98231	0.00487086	0.130684	UP	At3g19580	zinc finger protein, putative similar to Cys2/His2-type zinc finger protein 2 GB:BAA85107 from [Arabidopsis thaliana]; supported by cDNA: gi_15028256_gb_AY046043.1_	At.23023	AZF2 (ARABIDOPSIS ZINC-FINGER PROTEIN 2); DNA binding / nucleic acid binding / transcription factor/ transcription repressor/ zinc ion binding	AZF2	other binding	0009414 // response to water deprivation // inferred from expression pattern /// 0009737 // response to abscisic acid stimulus // inferred from expression pattern /// 0009793 // embryo development ending in seed dormancy // inferred from expression pattern /// 0010200 // response to chitin // inferred from expression pattern /// 0042538 // hyperosmotic salinity response // inferred from expressio…	0005622 // intracellular // inferred from electronic annotation /// 0005634 // nucleus // inferred from direct assay /// 0005634 // nucleus // inferred from sequence or structural similarity	0003676 // nucleic acid binding // inferred from sequence or structural similarity /// 0003676 // nucleic acid binding // inferred from electronic annotation /// 0003677 // DNA binding // inferred from sequence or structural similarity /// 0003700 // sequence-specific DNA binding transcription factor activity // inferred from sequence or structural similarity /// 0008270 // zinc ion binding // in…
257061_at	27.2262	0.00182284	0.0926035	UP	At3g18250	hypothetical protein predicted by genscan+	At.49389			transport
257206_at	2.04564	0.00115757	0.0763492	UP	At3g16530	putative lectin similar to lectin SP:P02874 [Onobrychis viciifolia]; contains Pfam profile: PF00139 legume lectins beta domain; supported by cDNA: gi_15809853_gb_AY054194.1_	At.6162			extracellular	0010200 // response to chitin // inferred from expression pattern	0005618 // cell wall // inferred from direct assay /// 0005634 // nucleus // inferred from direct assay /// 0009505 // plant-type cell wall // inferred from direct assay /// 0048046 // apoplast // inferred from direct assay	0005488 // binding // inferred from electronic annotation /// 0005529 // sugar binding // inferred from electronic annotation /// 0030246 // carbohydrate binding // inferred from sequence or structural similarity
257230_at	9.41124	0.000270112	0.0472786	UP	At3g16540	DegP protease contains similarity to DegP2 protease GI:13172275 from [Arabidopsis thaliana]	At.53334	DegP11 (DegP protease 11); catalytic/ protein binding / serine-type endopeptidase/ serine-type peptidase	DegP11	other cytoplasmic components	0006508 // proteolysis // inferred from electronic annotation /// 0006508 // proteolysis // inferred from sequence or structural similarity	0005739 // mitochondrion // inferred from electronic annotation /// 0009535 // chloroplast thylakoid membrane // inferred from direct assay /// 0016020 // membrane // inferred from electronic annotation /// 0031966 // mitochondrial membrane // inferred from electronic annotation	0003824 // catalytic activity // inferred from electronic annotation /// 0004252 // serine-type endopeptidase activity // inferred from electronic annotation /// 0005515 // protein binding // inferred from electronic annotation /// 0008233 // peptidase activity // inferred from electronic annotation /// 0008236 // serine-type peptidase activity // inferred from sequence or structural similarity /…
257264_at	5.41779	0.000694223	0.0639168	UP	At3g22060	hypothetical protein contains Pfam profile: PF01657 Domain of unknown function; supported by cDNA: gi_14334417_gb_AY034900.1_	At.6152			other cytoplasmic components	0009737 // response to abscisic acid stimulus // inferred from expression pattern	0005576 // extracellular region // inferred from electronic annotation /// 0005618 // cell wall // inferred from direct assay /// 0005773 // vacuole // inferred from direct assay
257339_s_at	2.21163	0.000144066	0.039606	UP	mitochondria.1	ATP synthase subunit 9	At.18236			N.D.	0006810 // transport // inferred from electronic annotation /// 0006811 // ion transport // inferred from electronic annotation /// 0015986 // ATP synthesis coupled proton transport // inferred from electronic annotation /// 0015992 // proton transport // inferred from sequence or structural similarity /// 0015992 // proton transport // inferred from electronic annotation	0005739 // mitochondrion // inferred from electronic annotation /// 0016020 // membrane // inferred from electronic annotation /// 0016021 // integral to membrane // inferred from electronic annotation /// 0031966 // mitochondrial membrane // inferred from electronic annotation /// 0033177 // proton-transporting two-sector ATPase complex, proton-transporting domain // inferred from electronic ann…	0000166 // nucleotide binding // inferred from electronic annotation /// 0005524 // ATP binding // inferred from electronic annotation /// 0008289 // lipid binding // inferred from electronic annotation /// 0015078 // hydrogen ion transmembrane transporter activity // inferred from electronic annotation /// 0016887 // ATPase activity // inferred from sequence or structural similarity /// 0046933 …
257382_at	4.31061	0.000210624	0.0435262	UP	At2g40750	hypothetical protein predicted by genscan and genefinder	At.26596	WRKY54; transcription factor	WRKY54	nucleus	0006350 // transcription // inferred from electronic annotation /// 0006355 // regulation of transcription, DNA-dependent // inferred from sequence or structural similarity /// 0031347 // regulation of defense response // inferred from mutant phenotype /// 0045449 // regulation of transcription // inferred from electronic annotation	0005634 // nucleus // inferred from electronic annotation	0003677 // DNA binding // inferred from electronic annotation /// 0003700 // sequence-specific DNA binding transcription factor activity // inferred from mutant phenotype /// 0003700 // sequence-specific DNA binding transcription factor activity // inferred from sequence or structural similarity /// 0003700 // sequence-specific DNA binding transcription factor activity // inferred from electronic…
257644_at	2.30604	0.00244818	0.103234	UP	At3g25780	unknown protein ;supported by full-length cDNA: Ceres:3457.	At.27910	AOC3 (ALLENE OXIDE CYCLASE 3); allene-oxide cyclase	AOC3	cell organization and biogenesis	0009620 // response to fungus // inferred from expression pattern /// 0009651 // response to salt stress // inferred from expression pattern /// 0009695 // jasmonic acid biosynthetic process // traceable author statement	0005886 // plasma membrane // inferred from direct assay /// 0009507 // chloroplast // inferred from electronic annotation /// 0009536 // plastid // inferred from electronic annotation /// 0016020 // membrane // inferred from direct assay	0016853 // isomerase activity // inferred from electronic annotation /// 0046423 // allene-oxide cyclase activity // inferred from sequence or structural similarity /// 0046423 // allene-oxide cyclase activity // inferred from electronic annotation
257745_at	2.39613	0.00127779	0.0788374	UP	At3g29240	unknown protein ;supported by full-length cDNA: Ceres:121435.	At.74420			other cytoplasmic components		0009507 // chloroplast // inferred from direct assay /// 0009543 // chloroplast thylakoid lumen // inferred from sequence or structural similarity
257805_at	2.62899	3.93018e-05	0.0339221	UP	At3g18830	sugar transport, putative similar to D-XYLOSE-PROTON SYMPORTER GB:O52733 from [Lactobacillus brevis]	At.6395	ATPLT5 (POLYOL TRANSPORTER 5); D-ribose transmembrane transporter/ D-xylose transmembrane transporter/ carbohydrate transmembrane transporter/ galactose transmembrane transporter/ glucose transmembrane transporter/ glycerol transmembrane transporter/ mann	ATPLT5	transporter activity	0006810 // transport // inferred from electronic annotation /// 0008643 // carbohydrate transport // inferred from electronic annotation /// 0055085 // transmembrane transport // inferred from electronic annotation	0005886 // plasma membrane // inferred from direct assay /// 0005886 // plasma membrane // inferred from electronic annotation /// 0016020 // membrane // inferred from sequence or structural similarity /// 0016020 // membrane // inferred from electronic annotation /// 0016021 // integral to membrane // inferred from electronic annotation	0005215 // transporter activity // inferred from electronic annotation /// 0005351 // sugar:hydrogen symporter activity // inferred from direct assay /// 0005351 // sugar:hydrogen symporter activity // inferred from sequence or structural similarity /// 0005354 // galactose transmembrane transporter activity // inferred from direct assay /// 0005355 // glucose transmembrane transporter activity /…
257919_at	5.58254	0.000364057	0.0517237	UP	At3g23250	myb-related transcription factor, putative similar to myb-related transcription factor GB:CAA66952 from [Lycopersicon esculentum]	At.5348	MYB15 (MYB DOMAIN PROTEIN 15); DNA binding / transcription factor	MYB15	transcription factor activity	0006355 // regulation of transcription, DNA-dependent // inferred from sequence or structural similarity /// 0009651 // response to salt stress // inferred from expression pattern /// 0009723 // response to ethylene stimulus // inferred from expression pattern /// 0009733 // response to auxin stimulus // inferred from expression pattern /// 0009753 // response to jasmonic acid stimulus // inferre…	0005634 // nucleus // inferred from electronic annotation	0003677 // DNA binding // inferred from sequence or structural similarity /// 0003677 // DNA binding // inferred from electronic annotation /// 0003700 // sequence-specific DNA binding transcription factor activity // inferred from sequence or structural similarity
258037_at	2.40733	0.00136103	0.0802202	UP	At3g21230	putative 4-coumarate:CoA ligase 2 similar to GB:AAD47192 from [Arabidopsis thaliana]	At.38095	4CL5 (4-coumarate:CoA ligase 5); 4-coumarate-CoA ligase	4CL5	other enzyme activity	0008152 // metabolic process // inferred from electronic annotation /// 0009698 // phenylpropanoid metabolic process // inferred from electronic annotation /// 0009699 // phenylpropanoid biosynthetic process // inferred from direct assay		0000166 // nucleotide binding // inferred from electronic annotation /// 0003824 // catalytic activity // inferred from electronic annotation /// 0005524 // ATP binding // inferred from electronic annotation /// 0016207 // 4-coumarate-CoA ligase activity // inferred from direct assay /// 0016207 // 4-coumarate-CoA ligase activity // inferred from electronic annotation /// 0016874 // ligase activi…
258064_at	14.1435	0.000380317	0.0518569	UP	At3g14680	putative cytochrome P450 similar to GB:Q05047 from [Catharanthus roseus]; supported by cDNA: gi_13605896_gb_AF367347.1_AF367347	At.28732	CYP72A14; electron carrier/ heme binding / iron ion binding / monooxygenase/ oxygen binding	CYP72A14	other binding	0055114 // oxidation reduction // inferred from electronic annotation	0012505 // endomembrane system // inferred from electronic annotation	0004497 // monooxygenase activity // inferred from electronic annotation /// 0005506 // iron ion binding // inferred from electronic annotation /// 0009055 // electron carrier activity // inferred from electronic annotation /// 0016491 // oxidoreductase activity // inferred from electronic annotation /// 0019825 // oxygen binding // inferred from sequence or structural similarity /// 0020037 // h…
258103_at	5.32407	0.00302458	0.110067	UP	At3g23630	hypothetical protein contains Pfam profile: PF01715 IPP transferase;supported by full-length cDNA: Ceres:40185.	At.8052	ATIPT7; ATP binding / tRNA isopentenyltransferase/ transferase, transferring alkyl or aryl (other than methyl) groups	IPT7	transferase activity	0008033 // tRNA processing // inferred from electronic annotation /// 0009691 // cytokinin biosynthetic process // inferred from genetic interaction /// 0009691 // cytokinin biosynthetic process // traceable author statement /// 0009691 // cytokinin biosynthetic process // inferred from electronic annotation /// 0009860 // pollen tube growth // inferred from expression pattern	0005739 // mitochondrion // inferred from direct assay /// 0005739 // mitochondrion // inferred from electronic annotation	0000166 // nucleotide binding // inferred from electronic annotation /// 0005524 // ATP binding // inferred from electronic annotation /// 0009824 // AMP dimethylallyltransferase activity // inferred from mutant phenotype /// 0016740 // transferase activity // inferred from electronic annotation /// 0016765 // transferase activity, transferring alkyl or aryl (other than methyl) groups // inferred…
258203_at	2.19334	0.0010692	0.0756191	UP	At3g13950	hypothetical protein predicted by genemark.hmm	At.39316			unknown molecular functions
258225_at	2.30756	1.53726e-05	0.0247067	UP	At3g15630	unknown protein ; supported by cDNA: gi_15529233_gb_AY052241.1_	At.20536			other biological processes		0009507 // chloroplast // inferred from electronic annotation
258262_at	2.34344	0.000562995	0.0577534	UP	At3g15770	hypothetical protein	At.38995			nucleus
258277_at	5.90084	0.00284643	0.109378	UP	At3g26830	putative cytochrome P450 similar to cytochrome P450 71B2 GB:O65788 [Arabidopsis thaliana]	At.6033	PAD3 (PHYTOALEXIN DEFICIENT 3); dihydrocamalexic acid decarboxylase/ monooxygenase/ oxygen binding	PAD3	other biological processes	0006952 // defense response // inferred from mutant phenotype /// 0009617 // response to bacterium // inferred from expression pattern /// 0009700 // indole phytoalexin biosynthetic process // inferred from mutant phenotype /// 0009737 // response to abscisic acid stimulus // inferred from expression pattern /// 0010112 // regulation of systemic acquired resistance // inferred from expression pat…	0005783 // endoplasmic reticulum // inferred from direct assay /// 0005792 // microsome // inferred from direct assay /// 0016020 // membrane // inferred from electronic annotation /// 0016021 // integral to membrane // inferred from electronic annotation	0004497 // monooxygenase activity // inferred from sequence or structural similarity /// 0004497 // monooxygenase activity // inferred from electronic annotation /// 0005506 // iron ion binding // inferred from electronic annotation /// 0009055 // electron carrier activity // inferred from electronic annotation /// 0010298 // dihydrocamalexic acid decarboxylase activity // inferred from direct as…
258402_at	2.86516	0.00345165	0.113771	UP	At3g15450	unknown protein very similar to unknown protein GB:AAC39468 from [Arabidopsis thaliana]; supported by cDNA: gi_14335087_gb_AY037223.1_	At.25100			chloroplast
258682_at	2.67018	0.000436091	0.0530377	UP	At3g08720	putative ribosomal-protein S6 kinase (ATPK19) identical to putative ribosomal-protein S6 kinase (ATPK19) GB:D42061 [Arabidopsis thaliana] (FEBS Lett. 358 (2), 199-204 (1995)); supported by cDNA: gi_15292784_gb_AY050826.1_	At.266	S6K2 (ARABIDOPSIS THALIANA SERINE/THREONINE PROTEIN KINASE 2); kinase/ protein kinase	S6K2	response to stress	0006468 // protein phosphorylation // inferred from direct assay /// 0006468 // protein phosphorylation // inferred from electronic annotation /// 0009408 // response to heat // inferred from expression pattern /// 0009409 // response to cold // inferred from expression pattern /// 0009651 // response to salt stress // inferred from expression pattern /// 0045727 // positive regulation of transla…	0005634 // nucleus // inferred from direct assay	0000166 // nucleotide binding // inferred from electronic annotation /// 0004672 // protein kinase activity // inferred from sequence or structural similarity /// 0004672 // protein kinase activity // inferred from electronic annotation /// 0004674 // protein serine/threonine kinase activity // inferred from electronic annotation /// 0005524 // ATP binding // inferred from electronic annotation /…
258787_at	3.13786	0.00446664	0.12627	UP	At3g11840	hypothetical protein predicted by genscan;supported by full-length cDNA: Ceres:100676.	At.39684	PUB24 (PLANT U-BOX 24); binding / ubiquitin-protein ligase	PUB24	cell organization and biogenesis	0002679 // respiratory burst involved in defense response // inferred from genetic interaction /// 0006952 // defense response // inferred from genetic interaction /// 0006952 // defense response // inferred from electronic annotation /// 0010200 // response to chitin // inferred from expression pattern /// 0016567 // protein ubiquitination // inferred from electronic annotation /// 0051865 // pr…	0000151 // ubiquitin ligase complex // inferred from electronic annotation	0004842 // ubiquitin-protein ligase activity // inferred from electronic annotation /// 0004842 // ubiquitin-protein ligase activity // inferred from direct assay /// 0005488 // binding // inferred from electronic annotation /// 0016874 // ligase activity // inferred from electronic annotation
258809_at	3.36663	0.000103873	0.0373282	UP	At3g04070	NAM-like protein (no apical meristem) similar to NAM GB:CAA63101 [Petunia x hybrida]	At.42943	anac047 (Arabidopsis NAC domain containing protein 47); transcription factor	anac047	nucleus	0007275 // multicellular organismal development // inferred from sequence or structural similarity /// 0045449 // regulation of transcription // inferred from electronic annotation		0003677 // DNA binding // inferred from electronic annotation /// 0003700 // sequence-specific DNA binding transcription factor activity // inferred from sequence or structural similarity
258941_at	2.18919	0.00162672	0.0881365	UP	At3g09940	putative monodehydroascorbate reductase (NADH) similar to monodehydroascorbate reductase (NADH) GB:JU0182 [Cucumis sativus]; supported by full-length cDNA: Ceres: 11160.	At.40014	MDHAR (MONODEHYDROASCORBATE REDUCTASE); monodehydroascorbate reductase (NADH)	MDHAR	other metabolic processes	0009414 // response to water deprivation // inferred from expression pattern /// 0009610 // response to symbiotic fungus // inferred from expression pattern /// 0009651 // response to salt stress // inferred from expression pattern /// 0009753 // response to jasmonic acid stimulus // inferred from expression pattern /// 0043903 // regulation of symbiosis, encompassing mutualism through parasitism…	0005737 // cytoplasm // inferred from electronic annotation /// 0005829 // cytosol // inferred from direct assay	0009055 // electron carrier activity // inferred from electronic annotation /// 0016491 // oxidoreductase activity // inferred from electronic annotation /// 0016656 // monodehydroascorbate reductase (NADH) activity // inferred from sequence or structural similarity /// 0016656 // monodehydroascorbate reductase (NADH) activity // inferred from electronic annotation /// 0050660 // FAD or FADH2 bin…
259213_at	3.12897	0.00358717	0.115953	UP	At3g09010	putative receptor ser/thr protein kinase similar to receptor kinase GB:S70769 [Arabidopsis thaliana]; supported by full-length cDNA: Ceres: 124301.	At.40186			kinase activity	0006468 // protein phosphorylation // inferred from electronic annotation		0000166 // nucleotide binding // inferred from electronic annotation /// 0004672 // protein kinase activity // inferred from electronic annotation /// 0004674 // protein serine/threonine kinase activity // inferred from electronic annotation /// 0004872 // receptor activity // inferred from electronic annotation /// 0005524 // ATP binding // inferred from electronic annotation /// 0016301 // kina…
259272_at	2.70285	0.00255519	0.105971	UP	At3g01290	unknown protein similar to hypothetical protein GB:CAA10289 [Cicer arietinum]; supported by full-length cDNA: Ceres: 108086.	At.43760			response to abiotic or biotic stimulus		0005739 // mitochondrion // inferred from direct assay /// 0005773 // vacuole // inferred from direct assay /// 0005886 // plasma membrane // inferred from direct assay /// 0005886 // plasma membrane // inferred from electronic annotation /// 0016020 // membrane // inferred from direct assay /// 0016020 // membrane // inferred from electronic annotation	0008289 // lipid binding // inferred from electronic annotation
259385_at	4.07705	2.14287e-05	0.0247067	UP	At1g13470	hypothetical protein predicted by genscan+	At.42028			other metabolic processes
259447_s_at	4.25256	0.00432547	0.124704	UP	At1g02430	ADP-ribosylation factor, putative similar to ADP-ribosylation factor GI:166586 from [Arabidopsis thaliana]	At.42602	ATARFD1A (ADP-ribosylation factor D1A); GTP binding	ATARFD1A	protein metabolism	0007264 // small GTPase mediated signal transduction // inferred from electronic annotation	0005622 // intracellular // inferred from electronic annotation	0000166 // nucleotide binding // inferred from electronic annotation /// 0005525 // GTP binding // inferred from sequence or structural similarity /// 0005525 // GTP binding // inferred from electronic annotation
259481_at	2.33802	0.00343747	0.11355	UP	At1g18970	germin, putative similar to germin GI:170697 from [Triticum aestivum]; supported by cDNA: gi_1755151_gb_U75187.1_ATU75187	At.11327	GLP4 (GERMIN-LIKE PROTEIN 4); manganese ion binding / nutrient reservoir	GLP4	transport		0005576 // extracellular region // inferred from electronic annotation /// 0012505 // endomembrane system // inferred from electronic annotation /// 0048046 // apoplast // inferred from electronic annotation	0030145 // manganese ion binding // inferred from electronic annotation /// 0045735 // nutrient reservoir activity // inferred from electronic annotation /// 0046872 // metal ion binding // inferred from electronic annotation
259482_at	11.905	0.000693793	0.0639168	UP	At1g19090	receptor-like serine/threonine kinase, putative similar to receptor-like serine/threonine kinase GI:2465925 from [Arabidopsis thaliana]; supported by cDNA: gi_2465924_gb_AF024649.1_AF024649	At.10822	RKF2 (receptor-like serine/threonine kinase 2); kinase/ receptor signaling protein serine/threonine kinase	RKF2	kinase activity	0006468 // protein phosphorylation // inferred from electronic annotation	0012505 // endomembrane system // inferred from electronic annotation /// 0016020 // membrane // inferred from electronic annotation /// 0016021 // integral to membrane // inferred from electronic annotation	0000166 // nucleotide binding // inferred from electronic annotation /// 0004672 // protein kinase activity // inferred from electronic annotation /// 0004674 // protein serine/threonine kinase activity // inferred from electronic annotation /// 0004702 // receptor signaling protein serine/threonine kinase activity // inferred from sequence or structural similarity /// 0004872 // receptor activit…
259489_at	3.44398	0.00161748	0.0881365	UP	At1g15790	unknown protein	At.15567			nucleus
259829_at	6.35118	0.00128461	0.0788374	UP	At1g72130	oligopeptide transporter, putative similar to LeOPT1 (Lycopersicon esculentum) GI:4102839				transporter activity
259841_at	2.75511	0.00158029	0.0872795	UP	At1g52200	unknown protein ; supported by full-length cDNA: Ceres: 16614.	At.37647			other biological processes	0006979 // response to oxidative stress // inferred from mutant phenotype	0005886 // plasma membrane // inferred from direct assay
259879_at	4.40067	0.000749602	0.0651937	UP	At1g76650	putative calmodulin similar to calmodulin GB:CAA56517 [Leishmania tarentolae]; Pfam HMM hit: EF hand;supported by full-length cDNA: Ceres:3005.	At.74481	calcium-binding EF hand family protein	CML38	other binding	0009611 // response to wounding // inferred from expression pattern	0005886 // plasma membrane // inferred from direct assay	0005509 // calcium ion binding // inferred from direct assay /// 0005509 // calcium ion binding // inferred from sequence or structural similarity /// 0005509 // calcium ion binding // inferred from electronic annotation
259925_at	5.09495	0.0041011	0.121331	UP	At1g75040	thaumatin-like protein similar to thaumatin GB:AAD55090 [Vitis riparia]; contains Pfam profile: PF00314 Thaumatin family; supported by cDNA: gi_14334527_gb_AY035168.1_	At.322	PR5 (PATHOGENESIS-RELATED GENE 5)	PR5	response to abiotic or biotic stimulus	0006952 // defense response // inferred from electronic annotation /// 0009607 // response to biotic stimulus // inferred from electronic annotation /// 0009615 // response to virus // inferred from expression pattern /// 0009627 // systemic acquired resistance // inferred from expression pattern /// 0010224 // response to UV-B // inferred from genetic interaction /// 0031540 // regulation of ant…	0005576 // extracellular region // inferred from electronic annotation /// 0005618 // cell wall // inferred from direct assay /// 0005773 // vacuole // inferred from direct assay /// 0048046 // apoplast // inferred from direct assay /// 0048046 // apoplast // inferred from electronic annotation	0005515 // protein binding // inferred from physical interaction
259952_at	2.86396	0.000851975	0.0679495	UP	At1g71400	putative disease resistance protein similar to Cf-4 GB:CAA05268 from (Lycopersicon hirsutum)	At.17912	AtRLP12 (Receptor Like Protein 12); protein binding	AtRLP12	other biological processes	0006952 // defense response // inferred from sequence or structural similarity /// 0007165 // signal transduction // inferred by curator	0012505 // endomembrane system // inferred from electronic annotation	0005515 // protein binding // inferred from sequence or structural similarity /// 0005515 // protein binding // inferred from electronic annotation
259979_at	2.19163	0.00480639	0.129898	UP	At1g76600	unknown protein ;supported by full-length cDNA: Ceres:29624.	At.19394			nucleus		0005634 // nucleus // inferred from direct assay /// 0005730 // nucleolus // inferred from direct assay
260015_at	5.64621	0.000879238	0.0691566	UP	At1g67980	putative S-adenosyl-L-methionine:trans-caffeoyl-Coenzyme A 3-O-methyltransferase similar to S-adenosyl-L-methionine:trans-caffeoyl-Coenzyme A 3-O-methyltransferase GB:AAA62426 [Arabidopsis thaliana] (function=disease resistance); supported by cDNA: gi_682727_gb_L40031.1_ATHORF	At.20579	CCoAMT; caffeoyl-CoA O-methyltransferase	CCOAMT	other metabolic processes	0009809 // lignin biosynthetic process // inferred from sequence or structural similarity /// 0009809 // lignin biosynthetic process // inferred from electronic annotation	0005829 // cytosol // traceable author statement	0008168 // methyltransferase activity // inferred from electronic annotation /// 0008171 // O-methyltransferase activity // inferred from electronic annotation /// 0016740 // transferase activity // inferred from electronic annotation /// 0042409 // caffeoyl-CoA O-methyltransferase activity // inferred from sequence or structural similarity /// 0042409 // caffeoyl-CoA O-methyltransferase activity…
260046_at	3.71914	0.0046256	0.127891	UP	At1g73800	Expressed protein ; supported by cDNA: gi_16648699_gb_AY058126.1_	At.17985			N.D.			0005516 // calmodulin binding // inferred from sequence or structural similarity
260108_at	2.70671	0.00371863	0.117803	UP	At1g63280	hypothetical protein similar to putative serpin GB:AAD15462 from [Arabidopsis thaliana]	At.52338			other cytoplasmic components			0004867 // serine-type endopeptidase inhibitor activity // inferred from electronic annotation
260239_at	4.87394	0.00156878	0.0868567	UP	At1g74360	putative receptor protein kinase similar to brassinosteroid insensitive 1 GB:AAC49810 (putative receptor protein kinase); contains Pfam profiles: PF00560 Leucine Rich Repeat (17 repeats), PF00069 Eukaryotic protein kinase domain; supported by cDNA: gi_15810516_gb_AY056297.1_	At.48371			kinase activity	0006468 // protein phosphorylation // inferred from electronic annotation /// 0006468 // protein phosphorylation // inferred from sequence or structural similarity /// 0007169 // transmembrane receptor protein tyrosine kinase signaling pathway // inferred from sequence or structural similarity	0005739 // mitochondrion // inferred from direct assay /// 0005739 // mitochondrion // inferred from electronic annotation /// 0016020 // membrane // inferred from electronic annotation /// 0016021 // integral to membrane // inferred from electronic annotation /// 0031966 // mitochondrial membrane // inferred from electronic annotation	0000166 // nucleotide binding // inferred from electronic annotation /// 0004672 // protein kinase activity // inferred from electronic annotation /// 0004674 // protein serine/threonine kinase activity // inferred from electronic annotation /// 0004674 // protein serine/threonine kinase activity // inferred from sequence or structural similarity /// 0004713 // protein tyrosine kinase activity //…
260243_at	2.3055	0.00105581	0.0756191	UP	At1g63720	hypothetical protein similar to putative protein GB:CAA18164 [Arabidopsis thaliana]; supported by cDNA: gi_13878144_gb_AF370335.1_AF370335	At.18166			response to stress
260247_at	8.10588	0.00343986	0.11355	UP	At1g74200	putative disease resistance protein similar to GB:AAC15780 from [Lycopersicon pimpinellifolium]	At.18157	AtRLP16 (Receptor Like Protein 16); protein binding	AtRLP16	signal transduction	0007165 // signal transduction // inferred by curator		0005515 // protein binding // inferred from sequence or structural similarity /// 0005515 // protein binding // inferred from electronic annotation
260303_at	2.63196	8.83483e-05	0.0373282	UP	At1g70520	putative protein kinase similar to C-terminal region of s-receptor kinases GB:BAA21132, GB:BAA06285 [Brassica rapa]; Pfam HMM hit: Eukaryotic protein kinase domain	At.35295			other metabolic processes	0006468 // protein phosphorylation // inferred from electronic annotation /// 0010193 // response to ozone // inferred from expression pattern	0005886 // plasma membrane // inferred from direct assay /// 0016020 // membrane // inferred from electronic annotation /// 0016021 // integral to membrane // inferred from electronic annotation	0000166 // nucleotide binding // inferred from electronic annotation /// 0004672 // protein kinase activity // inferred from electronic annotation /// 0004674 // protein serine/threonine kinase activity // inferred from electronic annotation /// 0004872 // receptor activity // inferred from electronic annotation /// 0005524 // ATP binding // inferred from electronic annotation /// 0016301 // kina…
260362_at	2.06187	0.00154917	0.0863859	UP	At1g70530	putative protein kinase similar to C-terminal region of s-receptor kinase precursor GB:JQ1677 [Brassica napus]; Pfam HMM hit: Eukaryotic protein kinase domain	At.35293			other cellular processes	0006468 // protein phosphorylation // inferred from electronic annotation	0005886 // plasma membrane // inferred from direct assay /// 0016020 // membrane // inferred from electronic annotation /// 0016021 // integral to membrane // inferred from electronic annotation	0000166 // nucleotide binding // inferred from electronic annotation /// 0004672 // protein kinase activity // inferred from electronic annotation /// 0004674 // protein serine/threonine kinase activity // inferred from electronic annotation /// 0004872 // receptor activity // inferred from electronic annotation /// 0005524 // ATP binding // inferred from electronic annotation /// 0016301 // kina…
260386_at	3.60875	0.00198525	0.0957758	UP	At1g74010	putative strictosidine synthase similar to STRICTOSIDINE SYNTHASE 1/2 PRECURSOR GB:P94111;supported by full-length cDNA: Ceres:17206.	At.34933			cell wall	0009058 // biosynthetic process // inferred from electronic annotation	0009505 // plant-type cell wall // inferred from direct assay	0016844 // strictosidine synthase activity // inferred from electronic annotation
260405_at	7.71587	5.20308e-05	0.0367414	UP	At1g69930	putative glutathione transferase similar to glutathione transferase GB:CAA09188 [Alopecurus myosuroides]	At.20559	ATGSTU11 (GLUTATHIONE S-TRANSFERASE TAU 11); glutathione transferase	ATGSTU11	other cellular processes	0009407 // toxin catabolic process // traceable author statement	0005737 // cytoplasm // non-traceable author statement	0004364 // glutathione transferase activity // inferred from sequence or structural similarity /// 0016740 // transferase activity // inferred from electronic annotation
260429_at	2.11284	0.000226035	0.0445323	UP	At1g72450	unknown protein ;supported by full-length cDNA: Ceres:40573.	At.25041	JAZ6 (JASMONATE-ZIM-DOMAIN PROTEIN 6)	JAZ6	response to stress	0006350 // transcription // inferred from electronic annotation /// 0006952 // defense response // inferred from electronic annotation /// 0009611 // response to wounding // inferred from expression pattern /// 0009753 // response to jasmonic acid stimulus // inferred from expression pattern /// 0045449 // regulation of transcription // inferred from electronic annotation	0005634 // nucleus // inferred from direct assay /// 0005634 // nucleus // inferred from electronic annotation	0005515 // protein binding // inferred from physical interaction
260551_at	5.02565	0.000823001	0.0670452	UP	At2g43510	putative trypsin inhibitor ; supported by cDNA: gi_15292710_gb_AY050789.1_	At.10318	ATTI1; serine-type endopeptidase inhibitor	ATTI1	response to abiotic or biotic stimulus	0006952 // defense response // traceable author statement /// 0006952 // defense response // inferred from electronic annotation /// 0031640 // killing of cells of another organism // inferred from electronic annotation /// 0050832 // defense response to fungus // inferred from mutant phenotype /// 0050832 // defense response to fungus // inferred from electronic annotation	0005576 // extracellular region // inferred from electronic annotation /// 0012505 // endomembrane system // inferred from electronic annotation	0004867 // serine-type endopeptidase inhibitor activity // inferred from sequence or structural similarity /// 0008200 // ion channel inhibitor activity // inferred from electronic annotation
260568_at	4.85158	0.000261406	0.0472786	UP	At2g43570	endochitinase isolog	At.36876			cell wall	0005975 // carbohydrate metabolic process // inferred from electronic annotation /// 0006032 // chitin catabolic process // inferred from electronic annotation /// 0016998 // cell wall macromolecule catabolic process // inferred from electronic annotation	0009505 // plant-type cell wall // inferred from direct assay /// 0048046 // apoplast // inferred from direct assay	0004568 // chitinase activity // inferred from electronic annotation /// 0004568 // chitinase activity // inferred from sequence or structural similarity /// 0008061 // chitin binding // inferred from electronic annotation
260706_at	4.38855	0.00284391	0.109378	UP	At1g32350	oxidase, putative similar to oxidase GB:AAA32870 GI:166876 from (Arabidopsis thaliana);supported by full-length cDNA: Ceres:152458.	At.40153	AOX1D (alternative oxidase 1D); alternative oxidase	AOX1D	other metabolic processes	0006810 // transport // inferred from electronic annotation /// 0007585 // respiratory gaseous exchange // inferred from electronic annotation /// 0022900 // electron transport chain // inferred from electronic annotation /// 0055114 // oxidation reduction // traceable author statement /// 0055114 // oxidation reduction // inferred from electronic annotation	0005739 // mitochondrion // inferred from electronic annotation /// 0005740 // mitochondrial envelope // inferred from electronic annotation /// 0005743 // mitochondrial inner membrane // inferred from electronic annotation /// 0016020 // membrane // inferred from electronic annotation /// 0016021 // integral to membrane // inferred from electronic annotation /// 0070469 // respiratory chain // i…	0009916 // alternative oxidase activity // inferred from sequence or structural similarity /// 0016491 // oxidoreductase activity // inferred from electronic annotation /// 0046872 // metal ion binding // inferred from electronic annotation
260752_at	11.022	0.000779023	0.0655702	UP	At1g49030	unknown protein contains similarity to flavonol-induced pollen germination protein (PGPS/D12) GI:4105794 from [Petunia hybrida]	At.70215			plasma membrane
260804_at	4.98869	0.00308559	0.110317	UP	At1g78410	hypothetical protein predicted by genemark.hmm;supported by full-length cDNA: Ceres:157.	At.28332			unknown molecular functions	0006979 // response to oxidative stress // inferred from mutant phenotype
260919_at	3.08555	0.00271339	0.108015	UP	At1g21520	hypothetical protein predicted by genemark.hmm	At.47638			ER	0006979 // response to oxidative stress // inferred from mutant phenotype	0005783 // endoplasmic reticulum // inferred from mutant phenotype
260997_at	4.93421	0.0031584	0.111386	UP	At1g26610	zinc-finger protein (ZPT4-4), putative similar to zinc-finger protein (ZPT4-4) GB:BAA21928 GI:2346988 from [Petunia hybrida]	At.49921			other cellular processes	0045449 // regulation of transcription // traceable author statement	0005622 // intracellular // inferred from electronic annotation	0003676 // nucleic acid binding // inferred from sequence or structural similarity /// 0003676 // nucleic acid binding // inferred from electronic annotation /// 0003700 // sequence-specific DNA binding transcription factor activity // inferred from sequence or structural similarity /// 0008270 // zinc ion binding // inferred from sequence or structural similarity /// 0008270 // zinc ion binding …
261005_at	7.91174	0.00255053	0.10597	UP	At1g26420	hypothetical protein similar to reticuline oxidase-like protein GB:CAB45850 GI:5262224 from [Arabidopsis thaliana]	At.41246			other molecular functions		0012505 // endomembrane system // inferred from electronic annotation	0003824 // catalytic activity // inferred from electronic annotation /// 0009055 // electron carrier activity // inferred from sequence or structural similarity /// 0016491 // oxidoreductase activity // inferred from electronic annotation /// 0050660 // FAD or FADH2 binding // inferred from electronic annotation
261006_at	57.5365	0.00444322	0.12627	UP	At1g26410	unknown protein similar to reticuline oxidase-like protein GB:CAB45850 GI:5262224 from [Arabidopsis thaliana]	At.41247			response to abiotic or biotic stimulus			0003824 // catalytic activity // inferred from electronic annotation /// 0009055 // electron carrier activity // inferred from sequence or structural similarity /// 0016491 // oxidoreductase activity // inferred from electronic annotation /// 0050660 // FAD or FADH2 binding // inferred from electronic annotation
261020_at	16.7238	0.0014456	0.082647	UP	At1g26390	hypothetical protein similar to reticuline oxidase-like protein GB:CAB45850 GI:5262224 from [Arabidopsis thaliana]; supported by cDNA: gi_15293132_gb_AY051000.1_	At.26532			other cytoplasmic components		0012505 // endomembrane system // inferred from electronic annotation	0003824 // catalytic activity // inferred from electronic annotation /// 0009055 // electron carrier activity // inferred from sequence or structural similarity /// 0016491 // oxidoreductase activity // inferred from electronic annotation /// 0050660 // FAD or FADH2 binding // inferred from electronic annotation
261021_at	7.99366	0.000145853	0.039606	UP	At1g26380	hypothetical protein similar to reticuline oxidase-like protein GB:CAB45850 GI:5262224 from [Arabidopsis thaliana]; supported by cDNA: gi_13430839_gb_AF360332.1_AF360332	At.15972			ER		0012505 // endomembrane system // inferred from electronic annotation	0003824 // catalytic activity // inferred from electronic annotation /// 0009055 // electron carrier activity // inferred from sequence or structural similarity /// 0016491 // oxidoreductase activity // inferred from electronic annotation /// 0050660 // FAD or FADH2 binding // inferred from electronic annotation
261027_at	2.13502	0.00441191	0.125952	UP	At1g01340	cyclic nucleotide and calmodulin-regulated ion channel, putative similar to cyclic nucleotide and calmodulin-regulated ion channel GB:CAB40128 GI:4581201 from [Arabidopsis thaliana]; supported by cDNA: gi_8515882_gb_AF272002.1_AF272002	At.15866	ATCNGC10 (CYCLIC NUCLEOTIDE GATED CHANNEL 10); calmodulin binding / cyclic nucleotide binding / ion channel	ATCNGC10	plasma membrane	0006810 // transport // inferred from electronic annotation /// 0006811 // ion transport // inferred from electronic annotation /// 0055085 // transmembrane transport // inferred from electronic annotation	0005886 // plasma membrane // inferred from electronic annotation /// 0016020 // membrane // inferred from electronic annotation /// 0016021 // integral to membrane // inferred from electronic annotation	0000166 // nucleotide binding // inferred from electronic annotation /// 0005216 // ion channel activity // inferred from sequence or structural similarity /// 0005216 // ion channel activity // inferred from electronic annotation /// 0005516 // calmodulin binding // inferred from sequence or structural similarity /// 0005516 // calmodulin binding // inferred from electronic annotation /// 003055…
261033_at	2.56125	0.00459792	0.127606	UP	At1g17380	unknown protein ;supported by full-length cDNA: Ceres:37370.	At.27828	JAZ5 (JASMONATE-ZIM-DOMAIN PROTEIN 5)	JAZ5	signal transduction	0006350 // transcription // inferred from electronic annotation /// 0006952 // defense response // inferred from electronic annotation /// 0009753 // response to jasmonic acid stimulus // inferred from expression pattern /// 0045449 // regulation of transcription // inferred from electronic annotation	0005634 // nucleus // inferred from electronic annotation	0005515 // protein binding // inferred from physical interaction
261198_at	18.3905	0.00123951	0.078537	UP	At1g12940	nitrate transporter, putative similar to GB:CAB09794 from [Arabidopsis thaliana]	At.42054	ATNRT2.5 (nitrate transporter2.5); nitrate transmembrane transporter	ATNRT2.5	plasma membrane	0042128 // nitrate assimilation // inferred from electronic annotation /// 0055085 // transmembrane transport // inferred from electronic annotation	0005886 // plasma membrane // inferred from direct assay /// 0016020 // membrane // inferred from electronic annotation /// 0016021 // integral to membrane // inferred from electronic annotation	0015112 // nitrate transmembrane transporter activity // inferred from sequence or structural similarity
261264_at	25.0784	0.00414329	0.121488	UP	At1g26710	hypothetical protein predicted by genemark.hmm;supported by full-length cDNA: Ceres:40875.	At.41205			mitochondria		0005739 // mitochondrion // inferred from direct assay
261445_at	2.11513	0.000758263	0.0651937	UP	At1g28380	unknown protein ; supported by cDNA: gi_16604598_gb_AY059744.1_	At.22050	NSL1 (necrotic spotted lesions 1)	NSL1	response to stress	0009626 // plant-type hypersensitive response // inferred from mutant phenotype /// 0009651 // response to salt stress // traceable author statement /// 0010337 // regulation of salicylic acid metabolic process // inferred from mutant phenotype /// 0052542 // defense response by callose deposition // inferred from mutant phenotype
261470_at	2.50245	0.00335667	0.112929	UP	At1g28370	ethylene-responsive element binding factor, putative similar to ethylene-responsive element binding factor GI:8809573 from [Nicotiana sylvestris];supported by full-length cDNA: Ceres:27635.	At.11834	ERF11 (ERF DOMAIN PROTEIN 11); DNA binding / transcription factor/ transcription repressor	ERF11	response to abiotic or biotic stimulus	0006350 // transcription // inferred from electronic annotation /// 0006355 // regulation of transcription, DNA-dependent // traceable author statement /// 0006355 // regulation of transcription, DNA-dependent // inferred from electronic annotation /// 0009873 // ethylene mediated signaling pathway // traceable author statement /// 0009873 // ethylene mediated signaling pathway // inferred from e…	0005634 // nucleus // inferred by curator /// 0005634 // nucleus // inferred from electronic annotation	0003677 // DNA binding // traceable author statement /// 0003677 // DNA binding // inferred from electronic annotation /// 0003700 // sequence-specific DNA binding transcription factor activity // inferred from sequence or structural similarity /// 0003700 // sequence-specific DNA binding transcription factor activity // traceable author statement /// 0003700 // sequence-specific DNA binding tran…
261474_at	12.0307	0.00393719	0.119584	UP	At1g14540	anionic peroxidase, putative similar to anionic peroxidase GI:170202 from [Nicotiana sylvestris]	At.41966			other enzyme activity	0006979 // response to oxidative stress // inferred from electronic annotation /// 0042744 // hydrogen peroxide catabolic process // inferred from electronic annotation /// 0055114 // oxidation reduction // inferred from electronic annotation	0005576 // extracellular region // inferred from electronic annotation /// 0012505 // endomembrane system // inferred from electronic annotation	0004601 // peroxidase activity // inferred from electronic annotation /// 0004601 // peroxidase activity // inferred from sequence or structural similarity /// 0009055 // electron carrier activity // inferred from electronic annotation /// 0016491 // oxidoreductase activity // inferred from electronic annotation /// 0020037 // heme binding // inferred from electronic annotation /// 0046872 // met…
261526_at	2.65811	0.000272103	0.0472786	UP	At1g14370	protein kinase identical to protein kinase GI:2852447 from [Arabidopsis thaliana]; supported by cDNA: gi_2852446_dbj_D88206.1_D88206	At.70085	APK2A (PROTEIN KINASE 2A); ATP binding / kinase/ protein kinase/ protein serine/threonine kinase	APK2A	kinase activity	0006468 // protein phosphorylation // inferred from electronic annotation	0009507 // chloroplast // inferred from electronic annotation /// 0009536 // plastid // inferred from electronic annotation	0000166 // nucleotide binding // inferred from electronic annotation /// 0004672 // protein kinase activity // inferred from electronic annotation /// 0004674 // protein serine/threonine kinase activity // inferred from electronic annotation /// 0005515 // protein binding // inferred from physical interaction /// 0005524 // ATP binding // inferred from electronic annotation /// 0016301 // kinase …
261567_at	4.72007	0.0040572	0.121213	UP	At1g33055	Expressed protein ; supported by cDNA: gi_13877526_gb_AF370464.1_AF370464	At.19050			other cellular processes	0009061 // anaerobic respiration // inferred from expression pattern /// 0009061 // anaerobic respiration // inferred from mutant phenotype	0012505 // endomembrane system // inferred from electronic annotation
261718_at	2.24785	0.00405088	0.121213	UP	At1g18390	wall-associated kinase, putative similar to wall-associated kinase 2 GB:CAB42872 GI:4826399 from [Arabidopsis thaliana]	At.70428			other biological processes	0006468 // protein phosphorylation // inferred from electronic annotation	0005886 // plasma membrane // inferred from direct assay	0000166 // nucleotide binding // inferred from electronic annotation /// 0004672 // protein kinase activity // inferred from electronic annotation /// 0004674 // protein serine/threonine kinase activity // inferred from electronic annotation /// 0004713 // protein tyrosine kinase activity // inferred from electronic annotation /// 0005524 // ATP binding // inferred from electronic annotation /// …
261763_at	7.02497	0.000139041	0.039606	UP	At1g15520	ABC transporter, putative similar to ABC transporter GI:9279716 from [Arabidopsis thaliana]	At.49303	PDR12 (PLEIOTROPIC DRUG RESISTANCE 12); ATPase, coupled to transmembrane movement of substances	PDR12	other metabolic processes	0006810 // transport // inferred from electronic annotation /// 0006855 // drug transmembrane transport // inferred from sequence or structural similarity /// 0006952 // defense response // inferred from electronic annotation /// 0009607 // response to biotic stimulus // traceable author statement /// 0009723 // response to ethylene stimulus // traceable author statement /// 0009751 // response t…	0005886 // plasma membrane // inferred from direct assay /// 0005886 // plasma membrane // inferred from electronic annotation /// 0005886 // plasma membrane // inferred from expression pattern /// 0016020 // membrane // inferred from electronic annotation /// 0016021 // integral to membrane // inferred from electronic annotation	0000166 // nucleotide binding // inferred from electronic annotation /// 0005524 // ATP binding // inferred from electronic annotation /// 0016887 // ATPase activity // inferred from electronic annotation /// 0017111 // nucleoside-triphosphatase activity // inferred from electronic annotation /// 0042626 // ATPase activity, coupled to transmembrane movement of substances // inferred from sequence…
261892_at	9.87141	0.000449484	0.0530377	UP	At1g80840	transcription factor, putative similar to WRKY transcription factor GB:BAA87058 GI:6472585 from [Nicotiana tabacum];supported by full-length cDNA: Ceres:6437.	At.28188	WRKY40; transcription factor	WRKY40	transcription, DNA-dependent	0006350 // transcription // inferred from electronic annotation /// 0006355 // regulation of transcription, DNA-dependent // inferred from sequence or structural similarity /// 0009611 // response to wounding // inferred from expression pattern /// 0009751 // response to salicylic acid stimulus // inferred from expression pattern /// 0010200 // response to chitin // inferred from expression patte…	0005634 // nucleus // inferred from direct assay /// 0005634 // nucleus // inferred from electronic annotation	0003677 // DNA binding // inferred from electronic annotation /// 0003700 // sequence-specific DNA binding transcription factor activity // inferred from direct assay /// 0003700 // sequence-specific DNA binding transcription factor activity // inferred from sequence or structural similarity /// 0003700 // sequence-specific DNA binding transcription factor activity // inferred from electronic ann…
261934_at	2.2904	0.00108376	0.0756191	UP	At1g22400	UDP-glucose glucosyltransferase, putative similar to UDP-glucose glucosyltransferase GI:6561805 from [Sorghum bicolor]	At.41604	UGT85A1; UDP-glycosyltransferase/ cis-zeatin O-beta-D-glucosyltransferase/ glucuronosyltransferase/ trans-zeatin O-beta-D-glucosyltransferase/ transferase, transferring glycosyl groups / transferase, transferring hexosyl groups	UGT85A1	other cellular processes	0008152 // metabolic process // inferred from electronic annotation		0008194 // UDP-glycosyltransferase activity // inferred from sequence or structural similarity /// 0015020 // glucuronosyltransferase activity // inferred from sequence or structural similarity /// 0016740 // transferase activity // inferred from electronic annotation /// 0016757 // transferase activity, transferring glycosyl groups // inferred from sequence or structural similarity /// 0016757 /…
262085_at	31.0816	0.000291248	0.0479281	UP	At1g56060	hypothetical protein predicted by genemark.hmm	At.42847			unknown cellular components
262119_s_at	2.99597	6.91654e-05	0.0373282	UP	At1g02930	glutathione S-transferase, putative similar to glutathione S-transferase GI:860955 from [Hyoscyamus muticus]; supported by cDNA: gi_15215607_gb_AY050332.1_	At.20350	ATGSTF6 (GLUTATHIONE S-TRANSFERASE); copper ion binding / glutathione binding / glutathione transferase	ATGSTF6	other cytoplasmic components	0006950 // response to stress // inferred from expression pattern /// 0006950 // response to stress // inferred from electronic annotation /// 0006979 // response to oxidative stress // inferred from direct assay /// 0006979 // response to oxidative stress // inferred from expression pattern /// 0009407 // toxin catabolic process // traceable author statement /// 0009414 // response to water depr…	0005618 // cell wall // inferred from direct assay /// 0005634 // nucleus // inferred from direct assay /// 0005737 // cytoplasm // inferred from direct assay /// 0005737 // cytoplasm // non-traceable author statement /// 0005737 // cytoplasm // inferred from electronic annotation /// 0005739 // mitochondrion // inferred from direct assay /// 0005773 // vacuole // inferred from direct assay	0004364 // glutathione transferase activity // inferred from sequence or structural similarity /// 0004364 // glutathione transferase activity // inferred from electronic annotation /// 0005507 // copper ion binding // inferred from direct assay /// 0016740 // transferase activity // inferred from electronic annotation /// 0043295 // glutathione binding // inferred from direct assay /// 0050897 /…
262191_at	6.90759	0.003125	0.110905	UP	At1g77820	hypothetical protein contains similarity to reverse transcriptase GI:976278 from [Arabidopsis thaliana]				N.D.
262229_at	6.68774	0.00115741	0.0763492	UP	At1g68620	unknown protein ; supported by cDNA: gi_14335125_gb_AY037242.1_	At.11552			other cellular processes	0008152 // metabolic process // inferred from electronic annotation		0016787 // hydrolase activity // inferred from electronic annotation
262383_at	3.62842	8.78589e-05	0.0373282	UP	At1g72940	disease resistance protein, putative similar to disease resistance protein GI:9758876 from [Arabidopsis thaliana]	At.28289			other metabolic processes	0006915 // apoptosis // inferred from electronic annotation /// 0006952 // defense response // inferred from sequence or structural similarity /// 0007165 // signal transduction // inferred from electronic annotation /// 0045087 // innate immune response // inferred from electronic annotation	0031224 // intrinsic to membrane // inferred from electronic annotation	0004888 // transmembrane receptor activity // inferred from electronic annotation /// 0005524 // ATP binding // inferred from electronic annotation
262815_at	4.58936	0.00332719	0.112298	UP	At1g11610	putative cytochrome P450 strong similarity to gi|2880052 T11J7.14 putative cytochrome P450 from Arabidopsis thaliana and is a member of the PF|00067 Cytochrome P450 family	At.51574	CYP71A18; electron carrier/ heme binding / iron ion binding / monooxygenase/ oxygen binding	CYP71A18	other binding	0055114 // oxidation reduction // inferred from electronic annotation	0016020 // membrane // inferred from electronic annotation /// 0016021 // integral to membrane // inferred from electronic annotation	0004497 // monooxygenase activity // inferred from electronic annotation /// 0005506 // iron ion binding // inferred from electronic annotation /// 0009055 // electron carrier activity // inferred from electronic annotation /// 0016491 // oxidoreductase activity // inferred from electronic annotation /// 0019825 // oxygen binding // inferred from sequence or structural similarity /// 0020037 // h…
262832_s_at	2.66124	0.000637059	0.061056	UP	At1g14870	unknown protein	At.43506			plasma membrane	0006979 // response to oxidative stress // inferred from mutant phenotype	0005773 // vacuole // inferred from direct assay /// 0005886 // plasma membrane // inferred from direct assay /// 0005886 // plasma membrane // inferred from electronic annotation /// 0016020 // membrane // inferred from electronic annotation /// 0016021 // integral to membrane // inferred from electronic annotation
262930_at	3.95556	0.00265933	0.106795	UP	At1g65690	hypothetical protein similar to hin1 GB:Y07563 GI:1619320 Nicotiana tabacum;supported by full-length cDNA: Ceres:21639.	At.35855			response to stress
263032_at	2.28547	0.000270799	0.0472786	UP	At1g23850	unknown protein ;supported by full-length cDNA: Ceres:37069.	At.41517			unknown biological processes
263096_at	2.1791	0.00451194	0.126279	UP	At2g16060	class 1 non-symbiotic hemoglobin (AHB1) identical to GP:2581783:U94998;supported by full-length cDNA: Ceres:18195.	At.40321	AHB1 (ARABIDOPSIS HEMOGLOBIN 1); oxygen binding / oxygen transporter	AHB1	plasma membrane	0001666 // response to hypoxia // traceable author statement /// 0015671 // oxygen transport // inferred from electronic annotation	0005618 // cell wall // inferred from direct assay /// 0005886 // plasma membrane // inferred from direct assay	0005344 // oxygen transporter activity // inferred from direct assay /// 0005506 // iron ion binding // inferred from electronic annotation /// 0019825 // oxygen binding // inferred from direct assay /// 0019825 // oxygen binding // inferred from electronic annotation /// 0020037 // heme binding // inferred from electronic annotation /// 0046872 // metal ion binding // inferred from electronic an…
263216_s_at	5.03473	0.000139419	0.039606	UP	At1g30720	putative reticuline oxidase-like protein similar to GB:P30986 from [Eschscholzia californica] ( berberine bridge-forming enzyme ), ESTs gb|F19886, gb|Z30784 and gb|Z30785 come from this gene	At.40495			other molecular functions		0012505 // endomembrane system // inferred from electronic annotation	0003824 // catalytic activity // inferred from electronic annotation /// 0009055 // electron carrier activity // inferred from sequence or structural similarity /// 0016491 // oxidoreductase activity // inferred from electronic annotation /// 0050660 // FAD or FADH2 binding // inferred from electronic annotation
263228_at	5.20773	0.00310638	0.110541	UP	At1g30700	putative reticuline oxidase-like protein similar to GB:P30986 from [Eschscholzia californica] ( berberine bridge-forming enzyme ), ESTs gb|F19886, gb|Z30784 and gb|Z30785 come from this gene; supported by cDNA: gi_16930506_gb_AF419607.1_AF419607	At.27381			other cellular processes		0012505 // endomembrane system // inferred from electronic annotation	0003824 // catalytic activity // inferred from electronic annotation /// 0009055 // electron carrier activity // inferred from sequence or structural similarity /// 0016491 // oxidoreductase activity // inferred from electronic annotation /// 0050660 // FAD or FADH2 binding // inferred from electronic annotation
263379_at	2.20882	0.00320796	0.111543	UP	At2g40140	putative CCCH-type zinc finger protein also an ankyrin-repeat protein	At.27663	CZF1; transcription factor	CZF1	transcription factor activity	0006950 // response to stress // inferred from electronic annotation /// 0009409 // response to cold // inferred from expression pattern /// 0010200 // response to chitin // inferred from expression pattern /// 0045449 // regulation of transcription // traceable author statement /// 0050832 // defense response to fungus // inferred from mutant phenotype	0005634 // nucleus // inferred from electronic annotation	0003676 // nucleic acid binding // inferred from electronic annotation /// 0003677 // DNA binding // inferred from electronic annotation /// 0003700 // sequence-specific DNA binding transcription factor activity // inferred from sequence or structural similarity /// 0008270 // zinc ion binding // inferred from electronic annotation /// 0046872 // metal ion binding // inferred from electronic anno…
263406_at	2.02055	0.00309559	0.110501	UP	At2g04160	subtilisin-like serine protease AIR3 almost identical to subtilisin-like protease AIR3 GI:4218991 from [Arabidopsis thaliana], missing 18 aa at C-terminus	At.19878	AIR3; serine-type endopeptidase	AIR3	other metabolic processes	0006508 // proteolysis // inferred from sequence or structural similarity /// 0006508 // proteolysis // inferred from electronic annotation /// 0009733 // response to auxin stimulus // inferred from expression pattern /// 0010102 // lateral root morphogenesis // inferred from expression pattern /// 0043086 // negative regulation of catalytic activity // inferred from electronic annotation	0012505 // endomembrane system // inferred from electronic annotation	0004252 // serine-type endopeptidase activity // inferred from sequence or structural similarity /// 0004252 // serine-type endopeptidase activity // inferred from electronic annotation /// 0008233 // peptidase activity // inferred from electronic annotation /// 0008236 // serine-type peptidase activity // inferred from electronic annotation /// 0016787 // hydrolase activity // inferred from elec…
263478_at	4.05006	0.00084909	0.0679495	UP	At2g31880	putative receptor-like protein kinase ; supported by cDNA: gi_16648754_gb_AY058153.1_	At.13945			kinase activity	0006468 // protein phosphorylation // inferred from sequence or structural similarity /// 0006468 // protein phosphorylation // inferred from electronic annotation /// 0007169 // transmembrane receptor protein tyrosine kinase signaling pathway // inferred from sequence or structural similarity /// 0010942 // positive regulation of cell death // inferred from mutant phenotype /// 0031349 // positi…	0005886 // plasma membrane // inferred from direct assay	0004672 // protein kinase activity // inferred from electronic annotation /// 0004674 // protein serine/threonine kinase activity // inferred from sequence or structural similarity /// 0004674 // protein serine/threonine kinase activity // inferred from electronic annotation /// 0004872 // receptor activity // inferred from electronic annotation /// 0005515 // protein binding // inferred from ele…
263536_at	2.20695	0.0024128	0.102572	UP	At2g25000	putative WRKY-type DNA binding protein ;supported by full-length cDNA: Ceres:30071.	At.28320	WRKY60; transcription factor	WRKY60	other metabolic processes	0006350 // transcription // inferred from electronic annotation /// 0006355 // regulation of transcription, DNA-dependent // inferred from sequence or structural similarity /// 0009751 // response to salicylic acid stimulus // inferred from expression pattern /// 0031347 // regulation of defense response // inferred from mutant phenotype /// 0042742 // defense response to bacterium // inferred fr…	0005634 // nucleus // inferred from direct assay /// 0005634 // nucleus // inferred from electronic annotation	0003677 // DNA binding // inferred from electronic annotation /// 0003700 // sequence-specific DNA binding transcription factor activity // inferred from sequence or structural similarity /// 0003700 // sequence-specific DNA binding transcription factor activity // inferred from electronic annotation /// 0005515 // protein binding // inferred from physical interaction /// 0043565 // sequence-spec…
263539_at	2.1244	0.000948884	0.0712837	UP	At2g24850	putative tyrosine aminotransferase ;supported by full-length cDNA: Ceres:14570.	At.13978	TAT3 (TYROSINE AMINOTRANSFERASE 3); L-tyrosine:2-oxoglutarate aminotransferase/ transaminase	TAT3	other cellular processes	0006519 // cellular amino acid and derivative metabolic process // inferred from electronic annotation /// 0009058 // biosynthetic process // inferred from sequence or structural similarity /// 0009058 // biosynthetic process // inferred from electronic annotation /// 0009611 // response to wounding // inferred from expression pattern /// 0009753 // response to jasmonic acid stimulus // inferred …		0003824 // catalytic activity // inferred from electronic annotation /// 0004838 // L-tyrosine:2-oxoglutarate aminotransferase activity // inferred from sequence or structural similarity /// 0008483 // transaminase activity // inferred from sequence or structural similarity /// 0008483 // transaminase activity // inferred from electronic annotation /// 0016740 // transferase activity // inferred …
263776_s_at	4.09405	0.00217703	0.0975598	UP	At2g46440	putative cyclic nucleotide-regulated ion channel protein	At.67271	ATCNGC3 (CYCLIC NUCLEOTIDE GATED CHANNEL 3); calmodulin binding / cyclic nucleotide binding / ion channel	ATCNGC3	protein binding	0006810 // transport // inferred from electronic annotation /// 0006811 // ion transport // inferred from electronic annotation /// 0009620 // response to fungus // inferred from mutant phenotype /// 0055085 // transmembrane transport // inferred from electronic annotation	0005886 // plasma membrane // inferred from electronic annotation /// 0016020 // membrane // inferred from electronic annotation /// 0016021 // integral to membrane // inferred from electronic annotation	0000166 // nucleotide binding // inferred from electronic annotation /// 0005216 // ion channel activity // inferred from sequence or structural similarity /// 0005216 // ion channel activity // inferred from electronic annotation /// 0005261 // cation channel activity // inferred from genetic interaction /// 0005516 // calmodulin binding // traceable author statement /// 0005516 // calmodulin bi…
263783_at	5.52407	0.00258072	0.106334	UP	At2g46400	putative WRKY-type DNA binding protein ; supported by cDNA: gi_15430276_gb_AY046275.1_	At.26510	WRKY46; transcription factor	WRKY46	transcription factor activity	0006350 // transcription // inferred from electronic annotation /// 0006355 // regulation of transcription, DNA-dependent // inferred from sequence or structural similarity /// 0010200 // response to chitin // inferred from expression pattern /// 0045449 // regulation of transcription // inferred from electronic annotation	0005634 // nucleus // inferred from electronic annotation /// 0005730 // nucleolus // inferred from direct assay	0003677 // DNA binding // inferred from electronic annotation /// 0003700 // sequence-specific DNA binding transcription factor activity // inferred from sequence or structural similarity /// 0003700 // sequence-specific DNA binding transcription factor activity // inferred from electronic annotation /// 0043565 // sequence-specific DNA binding // inferred from electronic annotation
263969_at	9.37047	0.000177388	0.042148	UP	At2g12940	putative VSF-1-like b-ZIP transcription factor member of basic-leucine zipper transcription factor family	At.40699	UNE4 (unfertilized embryo sac 4); transcription factor	UNE4	transcription factor activity	0006355 // regulation of transcription, DNA-dependent // inferred from electronic annotation /// 0009567 // double fertilization forming a zygote and endosperm // inferred from mutant phenotype	0005634 // nucleus // inferred from electronic annotation /// 0009507 // chloroplast // inferred from electronic annotation	0003677 // DNA binding // inferred from electronic annotation /// 0003700 // sequence-specific DNA binding transcription factor activity // inferred from sequence or structural similarity /// 0003700 // sequence-specific DNA binding transcription factor activity // inferred from electronic annotation /// 0043565 // sequence-specific DNA binding // inferred from electronic annotation /// 0046983 /…
264213_at	3.77294	2.67074e-06	0.0203065	UP	At1g65400	hypothetical protein contains similarity to lectin polypeptide GI:410436 from [Cucurbita maxima]	At.18976	ATPP2-A5 (ARABIDOPSIS THALIANA PHLOEM PROTEIN 2 A5); carbohydrate binding	ATPP2-A5	N.D.	0006952 // defense response // inferred from sequence or structural similarity /// 0007165 // signal transduction // inferred from electronic annotation /// 0045087 // innate immune response // inferred from electronic annotation	0009507 // chloroplast // inferred from electronic annotation /// 0031224 // intrinsic to membrane // inferred from electronic annotation	0004888 // transmembrane receptor activity // inferred from electronic annotation /// 0030246 // carbohydrate binding // inferred from sequence or structural similarity
264410_s_at	7.89347	0.000467066	0.0540723	UP	At1g43230	hypothetical protein predicted by genemark.hmm				N.D.
264434_at	8.89741	0.00142941	0.0823809	UP	At1g10340	hypothetical protein predicted by genscan; supported by cDNA: gi_13937239_gb_AF372975.1_AF372975	At.11286			response to abiotic or biotic stimulus			0005515 // protein binding // inferred from sequence or structural similarity
264616_at	8.99435	0.000387305	0.0518569	UP	At2g17740	unknown protein	At.40105			other cellular processes
264714_at	9.41917	0.00374271	0.11794	UP	At1g69990	receptor-like protein kinase, putative similar to receptor-like protein kinase GI:8777368 from [Arabidopsis thaliana]	At.66124			nucleotide binding	0006468 // protein phosphorylation // inferred from electronic annotation /// 0006468 // protein phosphorylation // inferred from sequence or structural similarity /// 0007169 // transmembrane receptor protein tyrosine kinase signaling pathway // inferred from sequence or structural similarity	0016020 // membrane // inferred from electronic annotation /// 0016021 // integral to membrane // inferred from electronic annotation	0000166 // nucleotide binding // inferred from electronic annotation /// 0004672 // protein kinase activity // inferred from electronic annotation /// 0004674 // protein serine/threonine kinase activity // inferred from sequence or structural similarity /// 0004674 // protein serine/threonine kinase activity // inferred from electronic annotation /// 0004872 // receptor activity // inferred from …
264717_at	2.18237	0.000799462	0.0663117	UP	At1g70140	hypothetical protein predicted by genemark.hmm	At.35341	ATFH8 (formin 8); actin binding / actin filament binding / profilin binding	ATFH8	other cellular components	0009932 // cell tip growth // inferred from mutant phenotype /// 0016043 // cellular component organization // inferred from electronic annotation /// 0030036 // actin cytoskeleton organization // inferred from electronic annotation /// 0045010 // actin nucleation // inferred from direct assay	0005886 // plasma membrane // inferred from direct assay /// 0005886 // plasma membrane // inferred from electronic annotation /// 0005911 // cell-cell junction // inferred from direct assay /// 0016020 // membrane // inferred from electronic annotation /// 0016021 // integral to membrane // inferred from electronic annotation	0003779 // actin binding // inferred from sequence or structural similarity /// 0003779 // actin binding // inferred from electronic annotation /// 0005522 // profilin binding // inferred from direct assay /// 0051015 // actin filament binding // inferred from direct assay
264774_at	4.74027	0.00182036	0.0926035	UP	At1g22890	unknown protein	At.10448			unknown molecular functions		0012505 // endomembrane system // inferred from electronic annotation
265067_at	2.62138	0.00283072	0.109378	UP	At1g03850	hypothetical protein predicted by genefinder;supported by full-length cDNA: Ceres:271253.	At.10989			response to abiotic or biotic stimulus	0009735 // response to cytokinin stimulus // inferred from expression pattern /// 0045454 // cell redox homeostasis // inferred from electronic annotation	0005634 // nucleus // inferred from electronic annotation /// 0005737 // cytoplasm // inferred from electronic annotation	0009055 // electron carrier activity // inferred from electronic annotation /// 0015035 // protein disulfide oxidoreductase activity // inferred from electronic annotation /// 0046872 // metal ion binding // inferred from electronic annotation /// 0051536 // iron-sulfur cluster binding // inferred from electronic annotation /// 0051537 // 2 iron, 2 sulfur cluster binding // inferred from electron…
265075_at	2.21499	0.00148882	0.0840592	UP	At1g55450	hypothetical protein similar to embryo-abundant protein GB:L47672 GI:1350530 from [Picea glauca]; supported by cDNA: gi_14335021_gb_AY037190.1_	At.20564			response to stress	0008152 // metabolic process // inferred from electronic annotation /// 0009651 // response to salt stress // inferred from expression pattern		0008168 // methyltransferase activity // inferred from electronic annotation
265208_at	2.28866	0.000624014	0.0608281	UP	At2g36690	putative giberellin beta-hydroxylase contains similarities to GA beta-20-hydroxylase from tobacco (GB:3327245) and to ethylene forming enzyme from Picea glauca (GB:L42466)	At.53053			other cytoplasmic components	0009058 // biosynthetic process // inferred from sequence or structural similarity /// 0055114 // oxidation reduction // inferred from electronic annotation		0005506 // iron ion binding // inferred from electronic annotation /// 0016491 // oxidoreductase activity // inferred from electronic annotation /// 0016706 // oxidoreductase activity, acting on paired donors, with incorporation or reduction of molecular oxygen, 2-oxoglutarate as one donor, and incorporation of one atom each of oxygen into both donors // inferred from sequence or structural simil…
265260_at	5.93205	0.00322765	0.111543	UP	At2g43000	NAM (no apical meristem)-like protein	At.53107	anac042 (Arabidopsis NAC domain containing protein 42); transcription factor	anac042	response to stress	0006350 // transcription // inferred from electronic annotation /// 0007275 // multicellular organismal development // inferred from sequence or structural similarity /// 0045449 // regulation of transcription // inferred from electronic annotation	0005634 // nucleus // inferred from electronic annotation	0003677 // DNA binding // inferred from electronic annotation /// 0003700 // sequence-specific DNA binding transcription factor activity // inferred from sequence or structural similarity
265276_at	2.36344	0.000167585	0.0417653	UP	At2g28400	hypothetical protein predicted by genscan and genefinder	At.28147			unknown biological processes
265494_at	3.38042	0.00203032	0.0968863	UP	At2g15680	putative calmodulin-like protein	At.59377			other binding			0005509 // calcium ion binding // inferred from electronic annotation /// 0005509 // calcium ion binding // inferred from sequence or structural similarity
265500_at	14.9706	0.000360633	0.0517237	UP	At2g15750	putative non-LTR retroelement reverse transcriptase	At.49340			N.D.
265597_at	3.11465	0.000268672	0.0472786	UP	At2g20145	Expressed protein ; supported by cDNA: gi_13605516_gb_AF361584.1_AF361584	At.28697			N.D.	0007165 // signal transduction // inferred from electronic annotation /// 0045087 // innate immune response // inferred from electronic annotation	0031224 // intrinsic to membrane // inferred from electronic annotation	0004888 // transmembrane receptor activity // inferred from electronic annotation
265608_at	4.67483	0.00299478	0.110067	UP	At2g25380	hypothetical protein predicted by genscan; contains zinc finger C3H4 domain				N.D.
265660_at	3.50341	0.00214133	0.0971048	UP	At2g25470	putative disease resistance protein	At.52912	AtRLP21 (Receptor Like Protein 21); protein binding	AtRLP21	chloroplast	0007165 // signal transduction // inferred by curator	0009507 // chloroplast // inferred from direct assay	0005515 // protein binding // inferred from sequence or structural similarity /// 0005515 // protein binding // inferred from electronic annotation
265801_at	8.91546	0.000236847	0.0457838	UP	At2g35670	fertilization-independent seed 2 protein identical to GB:AF096095; supported by cDNA: gi_4185500_gb_AF096096.1_AF096096	At.23626	FIS2 (FERTILIZATION INDEPENDENT SEED 2); transcription factor	FIS2	other metabolic processes	0006306 // DNA methylation // inferred from expression pattern /// 0006349 // regulation of gene expression by genetic imprinting // inferred from expression pattern /// 0006350 // transcription // inferred from electronic annotation /// 0007275 // multicellular organismal development // inferred from electronic annotation /// 0045449 // regulation of transcription // inferred from electronic ann…	0005622 // intracellular // inferred from electronic annotation /// 0005634 // nucleus // inferred from direct assay /// 0005634 // nucleus // inferred from electronic annotation	0003700 // sequence-specific DNA binding transcription factor activity // inferred from sequence or structural similarity /// 0005515 // protein binding // inferred from physical interaction /// 0008270 // zinc ion binding // inferred from electronic annotation /// 0046872 // metal ion binding // inferred from electronic annotation
265837_at	3.94924	2.00899e-05	0.0247067	UP	At2g14560	unknown protein	At.28628	LURP1 (LATE UPREGULATED IN RESPONSE TO HYALOPERONOSPORA PARASITICA)	LURP1	unknown molecular functions	0009751 // response to salicylic acid stimulus // inferred from expression pattern /// 0050832 // defense response to fungus // inferred from mutant phenotype
266017_at	4.62843	0.00249586	0.104642	UP	At2g18690	unknown protein ; supported by cDNA: gi_14517479_gb_AY039575.1_	At.13212			unknown molecular functions		0016020 // membrane // inferred from direct assay
266037_at	3.23354	0.00171873	0.0905409	UP	At2g05940	putative protein kinase contains a protein kinase domain profile (PDOC00100); supported by cDNA: gi_15810412_gb_AY056245.1_	At.23011			response to stress	0006468 // protein phosphorylation // inferred from electronic annotation		0004672 // protein kinase activity // inferred from electronic annotation /// 0004674 // protein serine/threonine kinase activity // inferred from electronic annotation /// 0005524 // ATP binding // inferred from electronic annotation /// 0016301 // kinase activity // inferred from sequence or structural similarity
266070_at	4.47303	0.00189503	0.093853	UP	At2g18660	hypothetical protein predicted by genscan	At.28538	EXLB3 (EXPANSIN-LIKE B3 PRECURSOR)	EXLB3	extracellular		0005576 // extracellular region // inferred from sequence or structural similarity /// 0005576 // extracellular region // inferred from electronic annotation /// 0005618 // cell wall // inferred from direct assay
266167_at	3.01419	0.000233896	0.0455998	UP	At2g38860	unknown protein ;supported by full-length cDNA: Ceres:114031.	At.25261	YLS5	YLS5	other cellular processes		0012505 // endomembrane system // inferred from electronic annotation	0008233 // peptidase activity // inferred from electronic annotation
266168_at	5.68707	0.000106372	0.0373282	UP	At2g38870	putative protease inhibitor ;supported by full-length cDNA: Ceres:11662.	At.37236			other molecular functions	0009611 // response to wounding // inferred from sequence or structural similarity /// 0009611 // response to wounding // inferred from electronic annotation /// 0050832 // defense response to fungus // inferred from mutant phenotype	0005618 // cell wall // inferred from direct assay	0004867 // serine-type endopeptidase inhibitor activity // inferred from electronic annotation /// 0004867 // serine-type endopeptidase inhibitor activity // inferred from sequence or structural similarity /// 0008233 // peptidase activity // inferred from electronic annotation
266184_s_at	3.15169	0.000366517	0.0517237	UP	At2g38940	phosphate transporter (AtPT2) identical to GB:U62331	At.255	ATPT2 (ARABIDOPSIS THALIANA PHOSPHATE TRANSPORTER 2); carbohydrate transmembrane transporter/ inorganic phosphate transmembrane transporter/ phosphate transmembrane transporter/ sugar:hydrogen symporter	ATPT2	plasma membrane	0006810 // transport // inferred from electronic annotation /// 0006817 // phosphate transport // inferred from electronic annotation /// 0055085 // transmembrane transport // inferred from electronic annotation	0005634 // nucleus // inferred from direct assay /// 0005773 // vacuole // inferred from direct assay /// 0005886 // plasma membrane // inferred from direct assay /// 0005886 // plasma membrane // inferred from electronic annotation /// 0016020 // membrane // inferred from direct assay /// 0016020 // membrane // inferred from sequence or structural similarity /// 0016020 // membrane // inferred f…	0005215 // transporter activity // inferred from electronic annotation /// 0005315 // inorganic phosphate transmembrane transporter activity // inferred from sequence or structural similarity /// 0005315 // inorganic phosphate transmembrane transporter activity // inferred from electronic annotation /// 0005351 // sugar:hydrogen symporter activity // inferred from sequence or structural similarit…
266270_at	21.0298	0.00111836	0.0758278	UP	At2g29470	putative glutathione S-transferase ; supported by cDNA: gi_11096003_gb_AF288185.1_AF288185	At.12689	ATGSTU3 (ARABIDOPSIS THALIANA GLUTATHIONE S-TRANSFERASE TAU 3); glutathione transferase	ATGSTU3	protein metabolism	0009407 // toxin catabolic process // traceable author statement	0005737 // cytoplasm // non-traceable author statement	0004364 // glutathione transferase activity // inferred from sequence or structural similarity /// 0016740 // transferase activity // inferred from electronic annotation
266292_at	4.07803	0.000134747	0.039606	UP	At2g29350	putative tropinone reductase ;supported by full-length cDNA: Ceres:14555.	At.28588	SAG13; alcohol dehydrogenase/ oxidoreductase	SAG13	response to abiotic or biotic stimulus	0007568 // aging // inferred from expression pattern /// 0008152 // metabolic process // inferred from electronic annotation /// 0055114 // oxidation reduction // inferred from electronic annotation		0003824 // catalytic activity // inferred from electronic annotation /// 0004022 // alcohol dehydrogenase (NAD) activity // traceable author statement /// 0005488 // binding // inferred from electronic annotation /// 0016491 // oxidoreductase activity // inferred from sequence or structural similarity /// 0016491 // oxidoreductase activity // inferred from electronic annotation
266385_at	3.47233	9.67849e-06	0.0247067	UP	At2g14610	pathogenesis-related PR-1-like protein identical to GB:M90508; supported by cDNA: gi_166860_gb_M90508.1_ATHRPRP1A	At.74463	PR1 (PATHOGENESIS-RELATED GENE 1)	PR1	extracellular	0006952 // defense response // traceable author statement /// 0006952 // defense response // inferred from electronic annotation /// 0009607 // response to biotic stimulus // inferred from electronic annotation /// 0009627 // systemic acquired resistance // inferred from expression pattern /// 0010266 // response to vitamin B1 // inferred from expression pattern	0005576 // extracellular region // inferred from sequence or structural similarity /// 0005576 // extracellular region // inferred from electronic annotation /// 0005618 // cell wall // inferred from direct assay /// 0048046 // apoplast // inferred from electronic annotation
266658_at	4.94652	0.00388362	0.119066	UP	At2g25735	Expressed protein ; supported by full-length cDNA: Ceres: 7152.	At.38984			plasma membrane
266714_at	9.60682	0.000104716	0.0373282	UP	At2g46770	NAM (no apical meristem)-like protein	At.36457	EMB2301 (EMBRYO DEFECTIVE 2301); transcription activator/ transcription factor	EMB2301	other biological processes	0006350 // transcription // inferred from electronic annotation /// 0007275 // multicellular organismal development // inferred from sequence or structural similarity /// 0009793 // embryo development ending in seed dormancy // non-traceable author statement /// 0009809 // lignin biosynthetic process // inferred from genetic interaction /// 0009834 // secondary cell wall biogenesis // inferred fr…	0005634 // nucleus // inferred from electronic annotation	0003677 // DNA binding // inferred from electronic annotation /// 0003700 // sequence-specific DNA binding transcription factor activity // inferred from sequence or structural similarity /// 0016563 // transcription activator activity // inferred from direct assay
266800_at	6.18817	0.00213447	0.0970873	UP	At2g22880	hypothetical protein predicted by genefinder	At.71119			unknown molecular functions		0009507 // chloroplast // inferred from electronic annotation
266967_at	4.19589	0.00030279	0.0482981	UP	At2g39530	unknown protein	At.27909			unknown molecular functions		0016020 // membrane // inferred from sequence or structural similarity /// 0016020 // membrane // inferred from electronic annotation /// 0016021 // integral to membrane // inferred from electronic annotation
266983_at	4.31472	0.00326245	0.111795	UP	At2g39400	putative phospholipase ; supported by cDNA: gi_14532651_gb_AY039950.1_	At.19570			hydrolase activity			0016787 // hydrolase activity // inferred from sequence or structural similarity
266992_at	7.84917	0.00156883	0.0868567	UP	At2g39200	similar to Mlo proteins from H. vulgare ; supported by cDNA: gi_14091593_gb_AF369573.1_AF369573	At.12809	MLO12 (MILDEW RESISTANCE LOCUS O 12); calmodulin binding	MLO12	transport	0006952 // defense response // inferred from mutant phenotype /// 0006952 // defense response // inferred from sequence or structural similarity /// 0006952 // defense response // inferred from electronic annotation /// 0008219 // cell death // inferred from sequence or structural similarity /// 0008219 // cell death // inferred from electronic annotation /// 0009607 // response to biotic stimulu…	0005886 // plasma membrane // inferred from direct assay /// 0005886 // plasma membrane // inferred from sequence or structural similarity /// 0005886 // plasma membrane // traceable author statement /// 0016020 // membrane // inferred from electronic annotation /// 0016021 // integral to membrane // inferred from electronic annotation	0005516 // calmodulin binding // inferred from sequence or structural similarity /// 0005516 // calmodulin binding // inferred from electronic annotation
267028_at	3.38528	0.00260577	0.106481	UP	At2g38470	putative WRKY-type DNA binding protein	At.13123	WRKY33; transcription factor	WRKY33	other cellular processes	0006350 // transcription // inferred from electronic annotation /// 0006355 // regulation of transcription, DNA-dependent // inferred from sequence or structural similarity /// 0006970 // response to osmotic stress // inferred from expression pattern /// 0009408 // response to heat // inferred from expression pattern /// 0009409 // response to cold // inferred from expression pattern /// 0009414 …	0005634 // nucleus // inferred from direct assay /// 0005634 // nucleus // inferred from electronic annotation	0003677 // DNA binding // inferred from electronic annotation /// 0003700 // sequence-specific DNA binding transcription factor activity // inferred from direct assay /// 0003700 // sequence-specific DNA binding transcription factor activity // inferred from sequence or structural similarity /// 0003700 // sequence-specific DNA binding transcription factor activity // inferred from electronic ann…
267069_at	2.6398	0.00261885	0.106481	UP	At2g41010	unknown protein	At.19612	ATCAMBP25 (ARABIDOPSIS THALIANA CALMODULIN (CAM)-BINDING PROTEIN OF 25 KDA); calmodulin binding	ATCAMBP25	nucleus	0009414 // response to water deprivation // inferred from expression pattern /// 0009651 // response to salt stress // inferred from mutant phenotype /// 0010337 // regulation of salicylic acid metabolic process // inferred from mutant phenotype	0005634 // nucleus // inferred from direct assay	0005516 // calmodulin binding // inferred from direct assay
267083_at	2.95044	0.00095522	0.0712837	UP	At2g41100	calmodulin-like protein identical to GB:D45848; supported by cDNA: gi_15983405_gb_AF424577.1_AF424577	At.269	TCH3 (TOUCH 3); calcium ion binding	TCH3	other membranes	0009266 // response to temperature stimulus // non-traceable author statement /// 0009612 // response to mechanical stimulus // inferred from expression pattern /// 0009646 // response to absence of light // inferred from expression pattern /// 0009652 // thigmotropism // inferred from expression pattern	0005886 // plasma membrane // inferred from direct assay	0005509 // calcium ion binding // inferred from direct assay /// 0005509 // calcium ion binding // inferred from electronic annotation /// 0005515 // protein binding // inferred from physical interaction
267165_at	2.1239	0.000521088	0.0560661	UP	At2g37710	putative receptor-like protein kinase same as GB:X95909 (polymorphism exists at a GA repeat. We found 6 copies in our sequence whereas only 5 copies exist in GB:X95909)	At.12798	RLK (receptor lectin kinase); kinase	RLK	other cellular processes	0006468 // protein phosphorylation // inferred from electronic annotation /// 0009751 // response to salicylic acid stimulus // inferred from expression pattern	0005886 // plasma membrane // inferred from direct assay	0000166 // nucleotide binding // inferred from electronic annotation /// 0004672 // protein kinase activity // inferred from electronic annotation /// 0004674 // protein serine/threonine kinase activity // inferred from electronic annotation /// 0004872 // receptor activity // inferred from electronic annotation /// 0005488 // binding // inferred from electronic annotation /// 0005524 // ATP bind…
267288_at	2.09793	0.00440601	0.125952	UP	At2g23680	similar to cold acclimation protein WCOR413 [Triticum aestivum]	At.27155			other cellular processes	0006950 // response to stress // inferred from sequence or structural similarity	0016020 // membrane // inferred from direct assay
267293_at	3.38088	0.00244847	0.103234	UP	At2g23810	hypothetical protein	At.20664	TET8 (TETRASPANIN8)	TET8	response to stress	0007568 // aging // inferred from sequence or structural similarity	0005886 // plasma membrane // inferred from direct assay /// 0016020 // membrane // inferred from direct assay /// 0016020 // membrane // inferred from electronic annotation /// 0016021 // integral to membrane // inferred from electronic annotation
267357_at	4.42088	0.000102704	0.0373282	UP	At2g40000	putative nematode-resistance protein ;supported by full-length cDNA: Ceres:35056.	At.27681	HSPRO2 (ARABIDOPSIS ORTHOLOG OF SUGAR BEET HS1 PRO-1 2)	HSPRO2	protein binding	0006979 // response to oxidative stress // inferred from mutant phenotype /// 0009751 // response to salicylic acid stimulus // inferred from expression pattern /// 0009816 // defense response to bacterium, incompatible interaction // inferred from mutant phenotype		0005515 // protein binding // inferred from physical interaction
267381_at	2.10037	0.00317661	0.111386	UP	At2g26190	unknown protein ; supported by cDNA: gi_16930468_gb_AF419588.1_AF419588	At.22198			protein binding			0005516 // calmodulin binding // inferred from sequence or structural similarity
267436_at	8.6118	0.000407973	0.0527269	UP	At2g19190	putative receptor-like protein kinase	At.39884	FRK1 (FLG22-INDUCED RECEPTOR-LIKE KINASE 1); kinase	FRK1	transport	0006468 // protein phosphorylation // inferred from electronic annotation /// 0006952 // defense response // inferred from electronic annotation /// 0042742 // defense response to bacterium // inferred from direct assay	0012505 // endomembrane system // inferred from electronic annotation /// 0016020 // membrane // inferred from electronic annotation /// 0016021 // integral to membrane // inferred from electronic annotation	0000166 // nucleotide binding // inferred from electronic annotation /// 0004672 // protein kinase activity // inferred from electronic annotation /// 0004674 // protein serine/threonine kinase activity // inferred from electronic annotation /// 0004872 // receptor activity // inferred from electronic annotation /// 0005515 // protein binding // inferred from electronic annotation /// 0005524 // …
267565_at	14.2351	0.00128045	0.0788374	UP	At2g30750	putative cytochrome P450	At.38323	CYP71A12 (cytochrome P450, family 71, subfamily A, polypeptide 12); electron carrier/ heme binding / iron ion binding / monooxygenase/ oxygen binding	CYP71A12	response to abiotic or biotic stimulus	0009617 // response to bacterium // inferred from expression pattern /// 0055114 // oxidation reduction // inferred from electronic annotation	0012505 // endomembrane system // inferred from electronic annotation /// 0016020 // membrane // inferred from electronic annotation /// 0016021 // integral to membrane // inferred from electronic annotation	0004497 // monooxygenase activity // inferred from electronic annotation /// 0005506 // iron ion binding // inferred from electronic annotation /// 0009055 // electron carrier activity // inferred from electronic annotation /// 0016491 // oxidoreductase activity // inferred from electronic annotation /// 0019825 // oxygen binding // inferred from sequence or structural similarity /// 0020037 // h…
267567_at	9.65122	0.000122488	0.039606	UP	At2g30770	putative cytochrome P450	At.20309	CYP71A13 (cytochrome P450, family 71, subfamily A, polypeptide 13); indoleacetaldoxime dehydratase/ oxygen binding	CYP71A13	other metabolic processes	0009617 // response to bacterium // inferred from expression pattern /// 0010120 // camalexin biosynthetic process // inferred from mutant phenotype /// 0042742 // defense response to bacterium // inferred from mutant phenotype /// 0050832 // defense response to fungus // inferred from mutant phenotype /// 0055114 // oxidation reduction // inferred from electronic annotation	0016020 // membrane // inferred from electronic annotation /// 0016021 // integral to membrane // inferred from electronic annotation	0004497 // monooxygenase activity // inferred from electronic annotation /// 0005506 // iron ion binding // inferred from electronic annotation /// 0005515 // protein binding // inferred from physical interaction /// 0009055 // electron carrier activity // inferred from electronic annotation /// 0016491 // oxidoreductase activity // inferred from electronic annotation /// 0019825 // oxygen bindin…
267602_at	4.83944	0.00495912	0.131992	UP	At2g32970	unknown protein ; supported by cDNA: gi_15293114_gb_AY050991.1_	At.20783			unknown biological processes
267624_at	2.06191	0.000822155	0.0670452	UP	At2g39660	putative protein kinase	At.21254	BIK1 (BOTRYTIS-INDUCED KINASE1); kinase	BIK1	other metabolic processes	0006468 // protein phosphorylation // inferred from electronic annotation /// 0009620 // response to fungus // inferred from expression pattern /// 0046777 // protein autophosphorylation // inferred from direct assay /// 0050832 // defense response to fungus // inferred from mutant phenotype	0005634 // nucleus // inferred from direct assay /// 0005730 // nucleolus // inferred from direct assay /// 0005737 // cytoplasm // inferred from direct assay /// 0005886 // plasma membrane // inferred from direct assay /// 0005886 // plasma membrane // inferred from electronic annotation /// 0016020 // membrane // inferred from electronic annotation	0000166 // nucleotide binding // inferred from electronic annotation /// 0004672 // protein kinase activity // inferred from electronic annotation /// 0004674 // protein serine/threonine kinase activity // inferred from electronic annotation /// 0005515 // protein binding // inferred from physical interaction /// 0005524 // ATP binding // inferred from electronic annotation /// 0016301 // kinase …
244997_at	-2.41141	0.000167304	0.0417653	DOWN	rpoC2	RNA polymerase beta' subunit-2				N.D.
245275_at	-2.63122	0.000136315	0.039606	DOWN	At4g15210	beta-amylase ; supported by cDNA: gi_166601_gb_M73467.1_ATHAMYB	At.25187	BAM5 (BETA-AMYLASE 5); beta-amylase	BAM5	other metabolic processes	0000272 // polysaccharide catabolic process // inferred from electronic annotation /// 0005975 // carbohydrate metabolic process // inferred from electronic annotation /// 0005983 // starch catabolic process // inferred from direct assay /// 0008152 // metabolic process // inferred from electronic annotation /// 0080027 // response to herbivore // inferred from expression pattern	0005576 // extracellular region // inferred from electronic annotation /// 0012505 // endomembrane system // inferred from electronic annotation	0003824 // catalytic activity // inferred from electronic annotation /// 0016161 // beta-amylase activity // inferred from direct assay /// 0016161 // beta-amylase activity // inferred from sequence or structural similarity /// 0016161 // beta-amylase activity // inferred from electronic annotation /// 0016787 // hydrolase activity // inferred from electronic annotation /// 0016798 // hydrolase a…
245399_at	-2.44953	0.00145312	0.082647	DOWN	At4g17340	membrane channel like protein ;supported by full-length cDNA: Ceres:99796.	At.24274	TIP2;2 (TONOPLAST INTRINSIC PROTEIN 2;2); water channel	TIP2;2	transporter activity	0006810 // transport // inferred from sequence or structural similarity /// 0006810 // transport // inferred from electronic annotation /// 0055085 // transmembrane transport // inferred from electronic annotation	0005773 // vacuole // inferred from direct assay /// 0005773 // vacuole // inferred from electronic annotation /// 0005774 // vacuolar membrane // inferred from electronic annotation /// 0005886 // plasma membrane // inferred from direct assay /// 0009507 // chloroplast // inferred from direct assay /// 0009705 // plant-type vacuole membrane // inferred from direct assay /// 0016020 // membrane /…	0005215 // transporter activity // inferred from electronic annotation /// 0015250 // water channel activity // inferred from sequence or structural similarity
246001_at	-2.33243	0.00133105	0.0795181	DOWN	At5g20790	putative protein predicted protein, Arabidopsis thaliana;supported by full-length cDNA: Ceres:267031.	At.31146			unknown biological processes		0012505 // endomembrane system // inferred from electronic annotation
246222_at	-13.4295	0.00333299	0.112298	DOWN	At4g36900	TINY-like protein ; supported by cDNA: gi_16323158_gb_AY057683.1_	At.461	RAP2.10 (related to AP2 10); DNA binding / transcription factor	RAP2.10	transcription factor activity	0006350 // transcription // inferred from electronic annotation /// 0006355 // regulation of transcription, DNA-dependent // inferred from electronic annotation /// 0009873 // ethylene mediated signaling pathway // inferred from electronic annotation /// 0045449 // regulation of transcription // inferred from electronic annotation	0005634 // nucleus // inferred from electronic annotation	0003677 // DNA binding // traceable author statement /// 0003677 // DNA binding // inferred from electronic annotation /// 0003700 // sequence-specific DNA binding transcription factor activity // inferred from sequence or structural similarity /// 0003700 // sequence-specific DNA binding transcription factor activity // traceable author statement /// 0003700 // sequence-specific DNA binding tran…
246401_at	-2.14187	1.73378e-05	0.0247067	DOWN	At1g57560	DNA-binding protein, putative similar to DNA-binding protein GI:19058 from [Hordeum vulgare]; supported by full-length cDNA: Ceres:250386.	At.10907	AtMYB50 (myb domain protein 50); DNA binding / transcription factor	AtMYB50	nucleus	0006355 // regulation of transcription, DNA-dependent // inferred from sequence or structural similarity /// 0009733 // response to auxin stimulus // inferred from expression pattern /// 0009739 // response to gibberellin stimulus // inferred from expression pattern /// 0009751 // response to salicylic acid stimulus // inferred from expression pattern /// 0009753 // response to jasmonic acid stim…	0005634 // nucleus // inferred from electronic annotation	0003677 // DNA binding // inferred from sequence or structural similarity /// 0003677 // DNA binding // inferred from electronic annotation /// 0003700 // sequence-specific DNA binding transcription factor activity // inferred from sequence or structural similarity
246481_s_at	-2.37467	0.000338955	0.0502049	DOWN	At5g15960	cold and ABA inducible protein kin1 ;supported by full-length cDNA: Ceres:2270.	At.27428	KIN1	KIN1	other biological processes	0006950 // response to stress // inferred from electronic annotation /// 0006970 // response to osmotic stress // inferred from expression pattern /// 0006970 // response to osmotic stress // inferred from genetic interaction /// 0009409 // response to cold // inferred from expression pattern /// 0009409 // response to cold // non-traceable author statement /// 0009414 // response to water depriv…	0005634 // nucleus // inferred from direct assay /// 0005737 // cytoplasm // inferred from direct assay /// 0005737 // cytoplasm // traceable author statement /// 0005886 // plasma membrane // inferred from direct assay /// 0009507 // chloroplast // inferred from direct assay
246510_at	-3.07869	0.000899849	0.0698148	DOWN	At5g15410	cyclic nucleotide-gated cation channel ; supported by cDNA: gi_3894398_gb_AF067798.1_AF067798	At.20813	DND1 (DEFENSE NO DEATH 1); calcium channel/ calmodulin binding / cation channel/ cyclic nucleotide binding / intracellular cAMP activated cation channel/ intracellular cyclic nucleotide activated cation channel/ inward rectifier potassium channel	DND1	transporter activity	0006810 // transport // inferred from electronic annotation /// 0006811 // ion transport // inferred from electronic annotation /// 0006952 // defense response // traceable author statement /// 0006952 // defense response // inferred from electronic annotation /// 0007263 // nitric oxide mediated signal transduction // inferred from mutant phenotype /// 0009626 // plant-type hypersensitive respon…	0005886 // plasma membrane // inferred from electronic annotation /// 0012505 // endomembrane system // inferred from electronic annotation /// 0016020 // membrane // inferred from electronic annotation /// 0016021 // integral to membrane // inferred from electronic annotation	0000166 // nucleotide binding // inferred from electronic annotation /// 0005216 // ion channel activity // inferred from electronic annotation /// 0005221 // intracellular cyclic nucleotide activated cation channel activity // inferred from mutant phenotype /// 0005222 // intracellular cAMP activated cation channel activity // inferred from direct assay /// 0005242 // inward rectifier potassium …
246991_at	-2.40803	0.00123136	0.0783597	DOWN	At5g67400	peroxidase (emb|CAA66967.1)	At.3825			other enzyme activity	0006979 // response to oxidative stress // inferred from electronic annotation /// 0042744 // hydrogen peroxide catabolic process // inferred from electronic annotation /// 0055114 // oxidation reduction // inferred from electronic annotation	0005576 // extracellular region // inferred from electronic annotation /// 0012505 // endomembrane system // inferred from electronic annotation	0004601 // peroxidase activity // inferred from electronic annotation /// 0004601 // peroxidase activity // inferred from sequence or structural similarity /// 0009055 // electron carrier activity // inferred from electronic annotation /// 0016491 // oxidoreductase activity // inferred from electronic annotation /// 0020037 // heme binding // inferred from electronic annotation /// 0046872 // met…
247073_at	-2.09334	0.00400177	0.120901	DOWN	At5g66570	33 kDa polypeptide of oxygen-evolving complex (OEC) in photosystem II (emb|CAA75629.1) ;supported by full-length cDNA: Ceres:37218.	At.72732	PSBO1 (PS II OXYGEN-EVOLVING COMPLEX 1); oxygen evolving/ poly(U) binding	PSBO1	other intracellular components	0010205 // photoinhibition // inferred from mutant phenotype /// 0010207 // photosystem II assembly // inferred from mutant phenotype /// 0015979 // photosynthesis // inferred from electronic annotation /// 0019684 // photosynthesis, light reaction // inferred from direct assay /// 0035304 // regulation of protein dephosphorylation // inferred from mutant phenotype /// 0042549 // photosystem II s…	0009507 // chloroplast // inferred from direct assay /// 0009507 // chloroplast // inferred from electronic annotation /// 0009523 // photosystem II // inferred from electronic annotation /// 0009535 // chloroplast thylakoid membrane // inferred from direct assay /// 0009535 // chloroplast thylakoid membrane // inferred from electronic annotation /// 0009536 // plastid // inferred from electronic…	0005509 // calcium ion binding // inferred from electronic annotation /// 0005515 // protein binding // inferred from physical interaction /// 0008266 // poly(U) RNA binding // inferred from direct assay /// 0010242 // oxygen evolving activity // inferred from direct assay
247095_at	-23.8995	0.00408041	0.121213	DOWN	At5g66400	dehydrin RAB18-like protein (sp P30185) ; supported by cDNA: gi_16226664_gb_AF428458.1_AF428458	At.20221	RAB18 (RESPONSIVE TO ABA 18)	RAB18	other biological processes	0006950 // response to stress // inferred from expression pattern /// 0006950 // response to stress // inferred from electronic annotation /// 0009414 // response to water deprivation // inferred from expression pattern /// 0009415 // response to water // inferred from electronic annotation /// 0009631 // cold acclimation // inferred from genetic interaction /// 0009737 // response to abscisic ac…
247402_at	-10.1386	3.1146e-05	0.0310023	DOWN	At5g62750	putative protein predicted proteins, Caenorhabditis elegans;supported by full-length cDNA: Ceres:1843.	At.47212			cell organization and biogenesis
247463_at	-4.91729	0.00218583	0.0977625	DOWN	At5g62210	embryo-specific protein - like embryo-specific protein 3, Arabidopsis thaliana, PIR:T48490; supported by full-length cDNA: Ceres: 28168.	At.8930			other metabolic processes		0031225 // anchored to membrane // traceable author statement
247486_at	-2.11865	0.00333284	0.112298	DOWN	At5g62140	putative protein	At.9387			unknown biological processes		0009507 // chloroplast // inferred from direct assay
247661_at	-7.90151	0.00272345	0.108165	DOWN	At5g60080	protein kinase - like protein kinase 1, Populus nigra, EMBL:AB041503	At.55634			kinase activity	0006468 // protein phosphorylation // inferred from electronic annotation		0004672 // protein kinase activity // inferred from electronic annotation /// 0004674 // protein serine/threonine kinase activity // inferred from electronic annotation /// 0005524 // ATP binding // inferred from electronic annotation /// 0016301 // kinase activity // inferred from sequence or structural similarity /// 0016301 // kinase activity // inferred from electronic annotation
247709_at	-2.14996	0.00289165	0.109378	DOWN	At5g59250	D-xylose-H+ symporter - like protein D-xylose-H+ symporter, Lactobacillus brevis, EMBL:AF045552	At.43196			chloroplast	0006810 // transport // inferred from electronic annotation /// 0008643 // carbohydrate transport // inferred from electronic annotation /// 0055085 // transmembrane transport // inferred from electronic annotation	0009507 // chloroplast // inferred from direct assay /// 0009941 // chloroplast envelope // inferred from direct assay /// 0016020 // membrane // inferred from sequence or structural similarity /// 0016020 // membrane // inferred from electronic annotation /// 0016021 // integral to membrane // inferred from electronic annotation	0005215 // transporter activity // inferred from electronic annotation /// 0005351 // sugar:hydrogen symporter activity // inferred from sequence or structural similarity /// 0015144 // carbohydrate transmembrane transporter activity // inferred from sequence or structural similarity /// 0022891 // substrate-specific transmembrane transporter activity // inferred from electronic annotation
247717_at	-2.14932	0.00155275	0.0863859	DOWN	At5g59320	nonspecific lipid-transfer protein precursor - like nonspecific lipid-transfer protein precursor, Brassica napus, EMBL:AF101038;supported by full-length cDNA: Ceres:7828.	At.24582	LTP3 (LIPID TRANSFER PROTEIN 3); lipid binding	LTP3	response to abiotic or biotic stimulus	0006810 // transport // inferred from electronic annotation /// 0006869 // lipid transport // inferred from electronic annotation /// 0009414 // response to water deprivation // inferred from expression pattern /// 0009737 // response to abscisic acid stimulus // inferred from expression pattern	0005618 // cell wall // traceable author statement /// 0048046 // apoplast // inferred from direct assay	0008289 // lipid binding // inferred from electronic annotation
247814_at	-2.4659	0.00417769	0.122039	DOWN	At5g58310	polyneuridine aldehyde esterase-like; also similar to alpha-hydroxynitrile lyase ;supported by full-length cDNA: Ceres:123228.	At.49186	MES18 (METHYL ESTERASE 18); hydrolase/ hydrolase, acting on ester bonds / methyl indole-3-acetate esterase	MES18	hydrolase activity			0016787 // hydrolase activity // inferred from sequence or structural similarity /// 0016788 // hydrolase activity, acting on ester bonds // inferred from direct assay /// 0080030 // methyl indole-3-acetate esterase activity // inferred from direct assay
247830_at	-2.24319	0.00110766	0.075646	DOWN	At5g58530	putative protein predicted proteins, Arabidopsis thaliana and Oryza sativa	At.29274			developmental processes	0045454 // cell redox homeostasis // inferred from electronic annotation		0009055 // electron carrier activity // inferred from electronic annotation /// 0015035 // protein disulfide oxidoreductase activity // inferred from electronic annotation
247871_at	-2.16048	0.00382419	0.118563	DOWN	At5g57530	xyloglucan endotransglycosylase ; supported by cDNA: gi_16323042_gb_AY057625.1_	At.26243			developmental processes	0005975 // carbohydrate metabolic process // inferred from electronic annotation /// 0006073 // cellular glucan metabolic process // inferred from electronic annotation /// 0007047 // cellular cell wall organization // inferred from electronic annotation /// 0008152 // metabolic process // inferred from electronic annotation	0005576 // extracellular region // inferred from electronic annotation /// 0005618 // cell wall // inferred from direct assay /// 0005618 // cell wall // inferred from electronic annotation /// 0005737 // cytoplasm // inferred from direct assay /// 0048046 // apoplast // inferred from electronic annotation	0004553 // hydrolase activity, hydrolyzing O-glycosyl compounds // inferred from electronic annotation /// 0016740 // transferase activity // inferred from electronic annotation /// 0016762 // xyloglucan:xyloglucosyl transferase activity // inferred from electronic annotation /// 0016787 // hydrolase activity // inferred from electronic annotation /// 0016798 // hydrolase activity, acting on glyc…
247889_at	-2.04383	0.0044085	0.125952	DOWN	At5g57930	putative protein similar to unknown protein (gb|AAD38255.1)	At.27440	APO2 (ACCUMULATION OF PHOTOSYSTEM ONE 2)	APO2	other cellular processes	0009793 // embryo development ending in seed dormancy // non-traceable author statement	0009507 // chloroplast // inferred from electronic annotation /// 0009536 // plastid // inferred from electronic annotation
248028_at	-2.40712	0.00350571	0.114563	DOWN	At5g55620	putative protein similar to unknown protein (gb|AAF04428.1);supported by full-length cDNA: Ceres:27668.	At.6553			other cellular processes
248151_at	-2.52372	1.17041e-05	0.0247067	DOWN	At5g54270	Lhcb3 chlorophyll a/b binding protein (gb|AAD28773.1) ; supported by cDNA: gi_13926338_gb_AF372917.1_AF372917	At.49175	LHCB3 (LIGHT-HARVESTING CHLOROPHYLL B-BINDING PROTEIN 3); structural molecule	LHCB3	plastid	0009765 // photosynthesis, light harvesting // inferred from electronic annotation /// 0015979 // photosynthesis // inferred from mutant phenotype /// 0015979 // photosynthesis // inferred from sequence or structural similarity /// 0015979 // photosynthesis // inferred from electronic annotation	0009507 // chloroplast // inferred from direct assay /// 0009507 // chloroplast // inferred from electronic annotation /// 0009535 // chloroplast thylakoid membrane // inferred from direct assay /// 0009579 // thylakoid // inferred from direct assay /// 0016020 // membrane // inferred from electronic annotation /// 0030076 // light-harvesting complex // inferred from sequence or structural simila…	0005198 // structural molecule activity // inferred from direct assay
248496_at	-2.14337	0.00193731	0.0951404	DOWN	At5g50790	MtN3-like protein ;supported by full-length cDNA: Ceres:114681.	At.7905			plasma membrane		0012505 // endomembrane system // inferred from electronic annotation /// 0016020 // membrane // inferred from sequence or structural similarity /// 0016020 // membrane // inferred from electronic annotation /// 0016021 // integral to membrane // inferred from electronic annotation
248536_at	-14.0458	0.00484517	0.130436	DOWN	At5g50140	ankyrin-like protein	At.55468			unknown cellular components			0005515 // protein binding // inferred from sequence or structural similarity
248593_at	-12.6901	0.0028048	0.108805	DOWN	At5g49180	pectin methylesterase ;supported by full-length cDNA: Ceres:6699.	At.27750			cell wall	0007047 // cellular cell wall organization // inferred from electronic annotation /// 0042545 // cell wall modification // inferred from electronic annotation	0005576 // extracellular region // inferred from electronic annotation /// 0005618 // cell wall // inferred from electronic annotation /// 0009505 // plant-type cell wall // inferred from sequence or structural similarity /// 0012505 // endomembrane system // inferred from electronic annotation	0004857 // enzyme inhibitor activity // inferred from electronic annotation /// 0016787 // hydrolase activity // inferred from electronic annotation /// 0030599 // pectinesterase activity // inferred from electronic annotation /// 0030599 // pectinesterase activity // inferred from sequence or structural similarity /// 0045330 // aspartyl esterase activity // inferred from electronic annotation
248920_at	-2.01457	0.00107119	0.0756191	DOWN	At5g45930	magnesium chelatase subunit of protochlorophyllide reductase non-consensus AA donor splice site at exon 1, TG acceptor splice site at exon 2	At.29985	CHLI2 (MAGNESIUM CHELATASE I2); ATPase/ magnesium chelatase	CHLI2	other metabolic processes	0006779 // porphyrin biosynthetic process // inferred from electronic annotation /// 0015979 // photosynthesis // inferred from electronic annotation /// 0015995 // chlorophyll biosynthetic process // inferred from mutant phenotype /// 0015995 // chlorophyll biosynthetic process // inferred from sequence or structural similarity /// 0015995 // chlorophyll biosynthetic process // traceable author …	0009507 // chloroplast // inferred from direct assay /// 0009507 // chloroplast // inferred from sequence or structural similarity /// 0009570 // chloroplast stroma // inferred from direct assay /// 0010007 // magnesium chelatase complex // non-traceable author statement /// 0010007 // magnesium chelatase complex // traceable author statement	0000166 // nucleotide binding // inferred from electronic annotation /// 0005524 // ATP binding // inferred from electronic annotation /// 0016851 // magnesium chelatase activity // inferred from sequence or structural similarity /// 0016851 // magnesium chelatase activity // inferred from electronic annotation /// 0016887 // ATPase activity // inferred from direct assay /// 0017111 // nucleoside…
248998_at	-3.85948	0.00144784	0.082647	DOWN	At5g45320	unknown protein	At.51255			unknown biological processes		0012505 // endomembrane system // inferred from electronic annotation
249108_at	-2.21149	0.00150763	0.0849114	DOWN	At5g43690	steroid sulfotransferase-like	At.30106			transferase activity			0008146 // sulfotransferase activity // inferred from electronic annotation /// 0008146 // sulfotransferase activity // inferred from sequence or structural similarity /// 0016740 // transferase activity // inferred from electronic annotation
249391_at	-16.9974	0.000533313	0.0569736	DOWN	At5g40140	putative protein predicted proteins, Arabidopsis thaliana	At.55272			other cytoplasmic components	0016567 // protein ubiquitination // inferred from electronic annotation	0000151 // ubiquitin ligase complex // inferred from electronic annotation /// 0009507 // chloroplast // inferred from electronic annotation	0004842 // ubiquitin-protein ligase activity // inferred from electronic annotation /// 0005488 // binding // inferred from electronic annotation /// 0016874 // ligase activity // inferred from electronic annotation
249419_s_at	-5.20354	0.000215775	0.0435559	DOWN	At5g39810	putative protein MADS-box protein 2, Lolium temulentum, EMBL:AF035379	At.30325	AGL98 (AGAMOUS-LIKE 98); transcription factor	AGL98	nucleus	0006350 // transcription // inferred from electronic annotation /// 0006355 // regulation of transcription, DNA-dependent // inferred from sequence or structural similarity /// 0006355 // regulation of transcription, DNA-dependent // inferred from electronic annotation /// 0009793 // embryo development ending in seed dormancy // non-traceable author statement /// 0045449 // regulation of transcri…	0005634 // nucleus // inferred from electronic annotation /// 0005634 // nucleus // inferred from sequence or structural similarity	0003677 // DNA binding // inferred from electronic annotation /// 0003700 // sequence-specific DNA binding transcription factor activity // inferred from sequence or structural similarity /// 0003700 // sequence-specific DNA binding transcription factor activity // inferred from electronic annotation /// 0005515 // protein binding // inferred from physical interaction /// 0043565 // sequence-spec…
249864_at	-2.00671	0.00105083	0.0756191	DOWN	At5g22830	putative protein similar to unknown protein (ref|NP_015265.1); supported by cDNA: gi_12007446_gb_AF322255.1_AF322255	At.72956	ATMGT10 (MAGNESIUM (MG) TRANSPORTER 10); magnesium ion transmembrane transporter	ATMGT10	transporter activity	0006810 // transport // inferred from electronic annotation /// 0006811 // ion transport // inferred from electronic annotation /// 0015693 // magnesium ion transport // inferred from genetic interaction /// 0030001 // metal ion transport // inferred from electronic annotation /// 0055085 // transmembrane transport // inferred from electronic annotation	0009507 // chloroplast // inferred from direct assay /// 0009507 // chloroplast // inferred from electronic annotation /// 0009536 // plastid // inferred from electronic annotation /// 0009941 // chloroplast envelope // inferred from direct assay /// 0016020 // membrane // inferred from sequence or structural similarity /// 0016020 // membrane // inferred from electronic annotation /// 0016021 //…	0015095 // magnesium ion transmembrane transporter activity // inferred from genetic interaction /// 0015095 // magnesium ion transmembrane transporter activity // inferred from mutant phenotype /// 0046873 // metal ion transmembrane transporter activity // inferred from electronic annotation
249876_at	-2.37426	7.17654e-05	0.0373282	DOWN	At5g23060	putative protein similar to unknown protein (emb|CAB75797.1); supported by cDNA: gi_15027882_gb_AY045798.1_	At.71491	CaS (Calcium sensing receptor)	CaS	other intracellular components	0071277 // cellular response to calcium ion // inferred from mutant phenotype /// 0090333 // regulation of stomatal closure // inferred from mutant phenotype	0005739 // mitochondrion // inferred from direct assay /// 0009507 // chloroplast // inferred from direct assay /// 0009535 // chloroplast thylakoid membrane // inferred from direct assay /// 0009579 // thylakoid // inferred from direct assay	0004872 // receptor activity // inferred from electronic annotation
249884_at	-5.39952	0.000612924	0.0602621	DOWN	At5g22910	Na+/H+ antiporter-like protein	At.54955	ATCHX9; monovalent cation:proton antiporter/ sodium:hydrogen antiporter	CHX9	transport	0006810 // transport // inferred from electronic annotation /// 0006811 // ion transport // inferred from electronic annotation /// 0006812 // cation transport // inferred by curator /// 0006812 // cation transport // inferred from electronic annotation /// 0006813 // potassium ion transport // inferred from electronic annotation /// 0055085 // transmembrane transport // inferred from electronic …	0016020 // membrane // inferred from electronic annotation /// 0016021 // integral to membrane // inferred from electronic annotation	0005451 // monovalent cation:hydrogen antiporter activity // non-traceable author statement /// 0015297 // antiporter activity // inferred from electronic annotation /// 0015299 // solute:hydrogen antiporter activity // inferred from electronic annotation /// 0015385 // sodium:hydrogen antiporter activity // inferred from sequence or structural similarity
249991_at	-2.68144	0.00129238	0.0788374	DOWN	At5g18550	zinc finger -like protein zinc finger protein 1, Arabidopsis thaliana, PIR:T48874	At.22535			other metabolic processes		0005634 // nucleus // inferred from electronic annotation	0003676 // nucleic acid binding // inferred from electronic annotation /// 0003676 // nucleic acid binding // inferred from sequence or structural similarity /// 0003677 // DNA binding // inferred from electronic annotation /// 0008270 // zinc ion binding // inferred from electronic annotation /// 0046872 // metal ion binding // inferred from electronic annotation
250171_at	-5.44383	0.00065184	0.0622111	DOWN	At5g14300	prohibitin - like protein prohibitin, Arabidopsis thaliana, EMBL:ATU69155	At.54842	ATPHB5 (PROHIBITIN 5)	ATPHB5	mitochondria		0005739 // mitochondrion // inferred from direct assay /// 0016020 // membrane // inferred from electronic annotation
250227_at	-3.02005	0.00366989	0.117461	DOWN	At5g13830	FtsJ (dbj|BAA83750.1)	At.54839			transferase activity	0006364 // rRNA processing // inferred from electronic annotation /// 0031167 // rRNA methylation // inferred from electronic annotation /// 0032259 // methylation // inferred from electronic annotation	0005737 // cytoplasm // inferred from electronic annotation	0003676 // nucleic acid binding // inferred from electronic annotation /// 0008168 // methyltransferase activity // inferred from electronic annotation /// 0008168 // methyltransferase activity // inferred from sequence or structural similarity /// 0008173 // RNA methyltransferase activity // inferred from electronic annotation /// 0008650 // rRNA (uridine-2'-O-)-methyltransferase activity // inf…
250337_at	-2.10371	0.00268964	0.107444	DOWN	At5g11790	putative protein SF21 protein, Helianthus annuus, EMBL: AF189148; supported by cDNA: gi_13605683_gb_AF361823.1_AF361823	At.19119			unknown molecular functions	0030154 // cell differentiation // inferred from sequence or structural similarity
250366_at	-2.60638	0.000261989	0.0472786	DOWN	At5g11420	putative protein predicted proteins in castor bean, Arabidopsis thaliana and alfalfa.; supported by full-length cDNA: Ceres: 25522.	At.21285			extracellular		0005618 // cell wall // inferred from direct assay /// 0009505 // plant-type cell wall // inferred from direct assay
250579_at	-14.2441	4.27612e-05	0.0339221	DOWN	At5g07930	putative protein terminal ear1, Zea mays, EMBL:AF047852	At.54773	MCT2 (mei2 C-Terminal RRM only like 2); nucleic acid binding	MCT2	nucleus			0000166 // nucleotide binding // inferred from electronic annotation /// 0003676 // nucleic acid binding // inferred from electronic annotation /// 0003676 // nucleic acid binding // inferred from sequence or structural similarity
250636_at	-9.92912	0.00231398	0.10038	DOWN	At5g07520	glycine-rich protein atGRP	At.70238	GRP18 (GLYCINE-RICH PROTEIN 18); lipid binding / nutrient reservoir	GRP18	other molecular functions	0019915 // lipid storage // inferred from sequence or structural similarity /// 0019953 // sexual reproduction // inferred from mutant phenotype	0005576 // extracellular region // inferred from direct assay /// 0012511 // monolayer-surrounded lipid storage body // inferred from electronic annotation /// 0016020 // membrane // inferred from sequence or structural similarity /// 0016021 // integral to membrane // inferred from electronic annotation	0008289 // lipid binding // inferred from sequence or structural similarity /// 0045735 // nutrient reservoir activity // inferred from sequence or structural similarity
250657_at	-8.00612	0.00258829	0.106377	DOWN	At5g07000	steroid sulfotransferase-like protein	At.32779	ST2B (SULFOTRANSFERASE 2B); hydroxyjasmonate sulfotransferase/ sulfotransferase	ST2B	transferase activity			0008146 // sulfotransferase activity // inferred from sequence or structural similarity /// 0008146 // sulfotransferase activity // inferred from electronic annotation /// 0016740 // transferase activity // inferred from electronic annotation /// 0080131 // hydroxyjasmonate sulfotransferase activity // inferred from direct assay
250801_at	-2.1503	0.00420854	0.122289	DOWN	At5g04960	pectinesterase	At.43216			cell wall	0042545 // cell wall modification // inferred from electronic annotation	0005618 // cell wall // inferred from electronic annotation /// 0009505 // plant-type cell wall // inferred from sequence or structural similarity /// 0016020 // membrane // inferred from electronic annotation /// 0016021 // integral to membrane // inferred from electronic annotation	0004857 // enzyme inhibitor activity // inferred from electronic annotation /// 0016787 // hydrolase activity // inferred from electronic annotation /// 0030599 // pectinesterase activity // inferred from electronic annotation /// 0030599 // pectinesterase activity // inferred from sequence or structural similarity /// 0045330 // aspartyl esterase activity // inferred from electronic annotation
251044_at	-3.37528	0.00189681	0.093853	DOWN	At5g02350	putative protein various predicted proteins, Arabidopsis thaliana	At.40616			nucleus			0005515 // protein binding // inferred from electronic annotation /// 0008270 // zinc ion binding // inferred from electronic annotation
251068_at	-3.42285	0.00112398	0.0758521	DOWN	At5g01920	putative protein several protein kinases - different species	At.23739	STN8; kinase/ protein kinase	STN8	kinase activity	0006468 // protein phosphorylation // inferred from electronic annotation /// 0042549 // photosystem II stabilization // traceable author statement /// 0042549 // photosystem II stabilization // inferred from mutant phenotype	0009507 // chloroplast // inferred from direct assay /// 0009579 // thylakoid // traceable author statement /// 0009579 // thylakoid // inferred from direct assay	0004672 // protein kinase activity // inferred from mutant phenotype /// 0004672 // protein kinase activity // inferred from electronic annotation /// 0004674 // protein serine/threonine kinase activity // inferred from electronic annotation /// 0005524 // ATP binding // inferred from electronic annotation /// 0016301 // kinase activity // inferred from sequence or structural similarity
251082_at	-2.07508	0.000265699	0.0472786	DOWN	At5g01530	chlorophyll a/b-binding protein CP29 ; supported by cDNA: gi_15081738_gb_AY048262.1_	At.74395			chloroplast	0009637 // response to blue light // inferred from expression pattern /// 0009765 // photosynthesis, light harvesting // inferred from electronic annotation /// 0010114 // response to red light // inferred from expression pattern /// 0010218 // response to far red light // inferred from expression pattern /// 0015979 // photosynthesis // inferred from sequence or structural similarity /// 0015979…	0009507 // chloroplast // inferred from direct assay /// 0009507 // chloroplast // inferred from electronic annotation /// 0009522 // photosystem I // inferred from electronic annotation /// 0009523 // photosystem II // inferred from electronic annotation /// 0009535 // chloroplast thylakoid membrane // inferred from direct assay /// 0009535 // chloroplast thylakoid membrane // inferred from elec…	0005515 // protein binding // inferred from physical interaction /// 0016168 // chlorophyll binding // inferred from sequence or structural similarity /// 0016168 // chlorophyll binding // inferred from electronic annotation /// 0046872 // metal ion binding // inferred from electronic annotation
251157_at	-2.44432	0.00471165	0.128863	DOWN	At3g63140	mRNA binding protein precursor - like mRNA binding protein precursor (chloroplast protein), Lycopersicon esculentum, EMBL:AF106660; supported by cDNA: gi_16226200_gb_AF428269.1_AF428269	At.5159	CSP41A (CHLOROPLAST STEM-LOOP BINDING PROTEIN OF 41 KDA); mRNA binding / poly(U) binding	CSP41A	other cytoplasmic components	0006364 // rRNA processing // inferred from genetic interaction /// 0008152 // metabolic process // inferred from electronic annotation /// 0044237 // cellular metabolic process // inferred from electronic annotation	0009507 // chloroplast // inferred from direct assay /// 0009507 // chloroplast // inferred from electronic annotation /// 0009536 // plastid // inferred from electronic annotation /// 0009570 // chloroplast stroma // inferred from direct assay /// 0009579 // thylakoid // inferred from direct assay /// 0009941 // chloroplast envelope // inferred from direct assay /// 0010287 // plastoglobule // i…	0003729 // mRNA binding // inferred from sequence or structural similarity /// 0003824 // catalytic activity // inferred from electronic annotation /// 0005488 // binding // inferred from electronic annotation /// 0008266 // poly(U) RNA binding // inferred from direct assay /// 0050662 // coenzyme binding // inferred from electronic annotation
251174_at	-4.29543	0.00383082	0.118563	DOWN	At3g63200	putative protein latex protein allergen Hev b 7 - Hevea brasiliensis, EMBL:AF113546; supported by cDNA: gi_15912226_gb_AY056391.1_	At.21311	PLP9 (PATATIN-LIKE PROTEIN 9); nutrient reservoir	PLP9	developmental processes	0006629 // lipid metabolic process // inferred from electronic annotation /// 0008152 // metabolic process // inferred from electronic annotation		0016787 // hydrolase activity // inferred from electronic annotation /// 0045735 // nutrient reservoir activity // inferred from sequence or structural similarity
251380_at	-14.8429	0.000376118	0.0517237	DOWN	At3g60700	putative protein	At.34393			nucleus
251814_at	-2.3671	4.99863e-06	0.0221672	DOWN	At3g54890	chlorophyll a/b-binding protein ; supported by cDNA: gi_13265500_gb_AF324692.2_AF324692	At.23982	LHCA1; chlorophyll binding	LHCA1	chloroplast	0009637 // response to blue light // inferred from expression pattern /// 0009765 // photosynthesis, light harvesting // inferred from electronic annotation /// 0009768 // photosynthesis, light harvesting in photosystem I // inferred from mutant phenotype /// 0010114 // response to red light // inferred from expression pattern /// 0010218 // response to far red light // inferred from expression p…	0009507 // chloroplast // inferred from direct assay /// 0009507 // chloroplast // inferred from electronic annotation /// 0009535 // chloroplast thylakoid membrane // inferred from direct assay /// 0009579 // thylakoid // inferred from direct assay /// 0009941 // chloroplast envelope // inferred from direct assay /// 0010287 // plastoglobule // inferred from direct assay /// 0016020 // membrane …	0016168 // chlorophyll binding // inferred from sequence or structural similarity
252011_at	-2.03297	0.00386089	0.118563	DOWN	At3g52720	carbonic anhydrase (CAH1) ; supported by cDNA: gi_15450772_gb_AY054466.1_	At.1740	ACA1 (ALPHA CARBONIC ANHYDRASE 1); carbonate dehydratase/ zinc ion binding	ACA1	other cellular processes	0006730 // one-carbon metabolic process // inferred from electronic annotation /// 0006730 // one-carbon metabolic process // inferred from sequence or structural similarity	0009570 // chloroplast stroma // inferred from direct assay	0004089 // carbonate dehydratase activity // inferred from electronic annotation /// 0004089 // carbonate dehydratase activity // inferred from sequence or structural similarity /// 0008270 // zinc ion binding // inferred from electronic annotation /// 0008270 // zinc ion binding // inferred from sequence or structural similarity /// 0016829 // lyase activity // inferred from electronic annotatio…
252130_at	-2.27942	0.000309131	0.0486295	DOWN	At3g50820	putative protein 1 photosystem II oxygen-evolving complex photosystem II oxygen-evolving complex protein 1 - potato, PIR2:S16586;supported by full-length cDNA: Ceres:95531.	At.21117	PSBO2 (PHOTOSYSTEM II SUBUNIT O-2); oxygen evolving/ poly(U) binding	PSBO2	chloroplast	0010205 // photoinhibition // inferred from mutant phenotype /// 0010207 // photosystem II assembly // inferred from mutant phenotype /// 0015979 // photosynthesis // inferred from electronic annotation /// 0019684 // photosynthesis, light reaction // inferred from sequence or structural similarity /// 0035304 // regulation of protein dephosphorylation // inferred from mutant phenotype /// 004254…	0009507 // chloroplast // inferred from direct assay /// 0009507 // chloroplast // inferred from electronic annotation /// 0009523 // photosystem II // inferred from electronic annotation /// 0009535 // chloroplast thylakoid membrane // inferred from direct assay /// 0009535 // chloroplast thylakoid membrane // inferred from electronic annotation /// 0009536 // plastid // inferred from electronic…	0005509 // calcium ion binding // inferred from electronic annotation /// 0005515 // protein binding // inferred from physical interaction /// 0008266 // poly(U) RNA binding // inferred from direct assay /// 0010242 // oxygen evolving activity // inferred from sequence or structural similarity
252201_at	-12.5086	0.000512114	0.0554232	DOWN	At3g50290	putative protein anthranilate N-hydroxycinnamoyl/benzoyltransferase, Dianthus caryophyllus, PIR:T10711				N.D.
252430_at	-2.14747	0.000185049	0.0426361	DOWN	At3g47470	CHLOROPHYLL A-B BINDING PROTEIN 4 PRECURSOR homolog CHLOROPHYLL A-B BINDING PROTEIN 4 PRECURSOR (LHCI TYPEIII CAB-4) - Arabidopsis thaliana, SWISSPROT:CB24_ARATH;supported by full-length cDNA: Ceres:2531.	At.35803	LHCA4 (LIGHT-HARVESTING CHLOROPHYLL-PROTEIN COMPLEX I SUBUNIT A4); chlorophyll binding	LHCA4	other intracellular components	0009765 // photosynthesis, light harvesting // inferred from electronic annotation /// 0015979 // photosynthesis // inferred from sequence or structural similarity /// 0015979 // photosynthesis // inferred from electronic annotation /// 0018298 // protein-chromophore linkage // inferred from electronic annotation	0009507 // chloroplast // inferred from direct assay /// 0009507 // chloroplast // inferred from electronic annotation /// 0009522 // photosystem I // inferred from electronic annotation /// 0009523 // photosystem II // inferred from electronic annotation /// 0009535 // chloroplast thylakoid membrane // inferred from direct assay /// 0009535 // chloroplast thylakoid membrane // inferred from elec…	0016168 // chlorophyll binding // inferred from sequence or structural similarity /// 0016168 // chlorophyll binding // non-traceable author statement /// 0016168 // chlorophyll binding // inferred from electronic annotation /// 0046872 // metal ion binding // inferred from electronic annotation
252607_at	-2.3938	0.00129721	0.0788374	DOWN	At3g44990	xyloglucan endo-transglycosylase ; supported by cDNA: gi_15810248_gb_AY056163.1_	At.20372	XTR8 (XYLOGLUCAN ENDO-TRANSGLYCOSYLASE-RELATED 8); hydrolase, acting on glycosyl bonds / xyloglucan:xyloglucosyl transferase	XTR8	other cellular processes	0005975 // carbohydrate metabolic process // inferred from electronic annotation /// 0006073 // cellular glucan metabolic process // inferred from electronic annotation /// 0007047 // cellular cell wall organization // inferred from electronic annotation /// 0008152 // metabolic process // inferred from electronic annotation /// 0042546 // cell wall biogenesis // traceable author statement	0005576 // extracellular region // inferred from electronic annotation /// 0005618 // cell wall // inferred from electronic annotation /// 0048046 // apoplast // inferred from electronic annotation	0004553 // hydrolase activity, hydrolyzing O-glycosyl compounds // inferred from electronic annotation /// 0016740 // transferase activity // inferred from electronic annotation /// 0016762 // xyloglucan:xyloglucosyl transferase activity // inferred from sequence or structural similarity /// 0016762 // xyloglucan:xyloglucosyl transferase activity // inferred from electronic annotation /// 0016787…
252965_at	-2.56613	0.00079926	0.0663117	DOWN	At4g38860	putative auxin-induced protein auxin-induced protein 10A, Glycine max., PIR2:JQ1099	At.31140			mitochondria	0009733 // response to auxin stimulus // inferred from sequence or structural similarity
252971_at	-3.77575	0.00319741	0.111543	DOWN	At4g38770	extensin - like protein proline-rich protein, Solanum tuberosum, AJ000997;supported by full-length cDNA: Ceres:2315.	At.22021	PRP4 (PROLINE-RICH PROTEIN 4)	PRP4	other metabolic processes		0005618 // cell wall // inferred from sequence or structural similarity
253040_at	-2.10811	0.00132643	0.0795181	DOWN	At4g37800	endo-xyloglucan transferase - like protein endo-xyloglucan transferase, Gossypium hirsutum, D88413;supported by full-length cDNA: Ceres:142634.	At.42942			extracellular	0005975 // carbohydrate metabolic process // inferred from electronic annotation /// 0006073 // cellular glucan metabolic process // inferred from electronic annotation /// 0007047 // cellular cell wall organization // inferred from electronic annotation /// 0008152 // metabolic process // inferred from electronic annotation	0005576 // extracellular region // inferred from electronic annotation /// 0005618 // cell wall // inferred from electronic annotation /// 0012505 // endomembrane system // inferred from electronic annotation /// 0048046 // apoplast // inferred from electronic annotation	0004553 // hydrolase activity, hydrolyzing O-glycosyl compounds // inferred from electronic annotation /// 0016740 // transferase activity // inferred from electronic annotation /// 0016762 // xyloglucan:xyloglucosyl transferase activity // inferred from electronic annotation /// 0016787 // hydrolase activity // inferred from electronic annotation /// 0016798 // hydrolase activity, acting on glyc…
253056_at	-4.10347	0.00236264	0.101683	DOWN	At4g37650	SHORT-ROOT (SHR)	At.2816	SHR (SHORT ROOT); protein binding / sequence-specific DNA binding / transcription factor	SHR	nucleus	0006350 // transcription // inferred from electronic annotation /// 0007275 // multicellular organismal development // inferred from electronic annotation /// 0008356 // asymmetric cell division // inferred from mutant phenotype /// 0009956 // radial pattern formation // inferred from mutant phenotype /// 0032350 // regulation of hormone metabolic process // non-traceable author statement /// 004…	0005634 // nucleus // inferred from direct assay /// 0005634 // nucleus // inferred from electronic annotation /// 0005737 // cytoplasm // inferred from electronic annotation	0003700 // sequence-specific DNA binding transcription factor activity // inferred from sequence or structural similarity /// 0003700 // sequence-specific DNA binding transcription factor activity // traceable author statement /// 0003700 // sequence-specific DNA binding transcription factor activity // inferred from expression pattern /// 0005515 // protein binding // inferred from physical inte…
253541_at	-8.6511	0.0014122	0.0819002	DOWN	At4g31630	putative protein various predicted proteins, Arabidopsis thaliana	At.54567			nucleus	0006350 // transcription // inferred from electronic annotation /// 0006355 // regulation of transcription, DNA-dependent // inferred from electronic annotation /// 0006355 // regulation of transcription, DNA-dependent // inferred from sequence or structural similarity /// 0045449 // regulation of transcription // inferred from electronic annotation	0005634 // nucleus // inferred from electronic annotation	0003677 // DNA binding // inferred from electronic annotation /// 0003677 // DNA binding // inferred from sequence or structural similarity /// 0003700 // sequence-specific DNA binding transcription factor activity // inferred from sequence or structural similarity
253605_at	-4.5429	0.00109931	0.075646	DOWN	At4g30990	putative protein probable membrane protein YBL004w, yeast, PIR2:S45734	At.47974			nucleus		0005794 // Golgi apparatus // inferred from direct assay	0005488 // binding // inferred from electronic annotation
253669_at	-2.60003	0.00377619	0.118284	DOWN	At4g30000	dihydropteroate synthase-like protein probable dihydropteroate synthase - Pisum sativum,Pir2:T06595	At.31868			mitochondria	0009396 // folic acid and derivative biosynthetic process // inferred from electronic annotation /// 0009396 // folic acid and derivative biosynthetic process // inferred from sequence or structural similarity /// 0042558 // pteridine and derivative metabolic process // inferred from electronic annotation /// 0044237 // cellular metabolic process // inferred from electronic annotation		0003848 // 2-amino-4-hydroxy-6-hydroxymethyldihydropteridine diphosphokinase activity // inferred from electronic annotation /// 0004156 // dihydropteroate synthase activity // inferred from electronic annotation /// 0004156 // dihydropteroate synthase activity // inferred from sequence or structural similarity
253736_at	-2.08322	0.000203368	0.0435262	DOWN	At4g28780	Proline-rich APG - like protein proline-rich protein APG, Arabidopsis thaliana, PIR2:S21961;supported by full-length cDNA: Ceres:324.	At.2527			other metabolic processes	0006629 // lipid metabolic process // inferred from electronic annotation /// 0016042 // lipid catabolic process // inferred from electronic annotation	0005576 // extracellular region // inferred from electronic annotation /// 0012505 // endomembrane system // inferred from electronic annotation	0004091 // carboxylesterase activity // inferred from sequence or structural similarity /// 0016787 // hydrolase activity // inferred from electronic annotation /// 0016788 // hydrolase activity, acting on ester bonds // inferred from electronic annotation
253763_at	-3.5422	0.0011203	0.0758278	DOWN	At4g28850	xyloglucan endotransglycosylase - like protein xyloglucan endotransglycosylase 1,Fagus sylvatica, PID:e1354157	At.50378			extracellular	0005975 // carbohydrate metabolic process // inferred from electronic annotation /// 0006073 // cellular glucan metabolic process // inferred from electronic annotation /// 0007047 // cellular cell wall organization // inferred from electronic annotation /// 0008152 // metabolic process // inferred from electronic annotation	0005576 // extracellular region // inferred from electronic annotation /// 0005618 // cell wall // inferred from electronic annotation /// 0012505 // endomembrane system // inferred from electronic annotation /// 0048046 // apoplast // inferred from electronic annotation	0004553 // hydrolase activity, hydrolyzing O-glycosyl compounds // inferred from electronic annotation /// 0016740 // transferase activity // inferred from electronic annotation /// 0016762 // xyloglucan:xyloglucosyl transferase activity // inferred from electronic annotation /// 0016787 // hydrolase activity // inferred from electronic annotation /// 0016798 // hydrolase activity, acting on glyc…
253971_at	-3.59635	0.00352206	0.114933	DOWN	At4g26530	fructose-bisphosphate aldolase - like protein fructose-bisphosphate aldolase, Arabidopsis thaliana, PIR1:ADMU;supported by full-length cDNA: Ceres:34690.	At.57980			other cellular processes	0006096 // glycolysis // inferred from electronic annotation /// 0006096 // glycolysis // inferred from sequence or structural similarity /// 0008152 // metabolic process // inferred from electronic annotation	0009507 // chloroplast // inferred from direct assay	0003824 // catalytic activity // inferred from electronic annotation /// 0004332 // fructose-bisphosphate aldolase activity // inferred from sequence or structural similarity /// 0004332 // fructose-bisphosphate aldolase activity // non-traceable author statement /// 0004332 // fructose-bisphosphate aldolase activity // inferred from electronic annotation /// 0005515 // protein binding // inferre…
254011_at	-2.31382	0.000369985	0.0517237	DOWN	At4g26370	putative protein transcription termination factor nusB, Synechocystis sp., PIR2:S76233;supported by full-length cDNA: Ceres:943.	At.2177			transcription, DNA-dependent	0006355 // regulation of transcription, DNA-dependent // inferred from electronic annotation /// 0006355 // regulation of transcription, DNA-dependent // inferred from sequence or structural similarity	0009507 // chloroplast // inferred from direct assay	0003723 // RNA binding // inferred from electronic annotation /// 0003723 // RNA binding // inferred from sequence or structural similarity
254044_at	-2.04255	0.000430286	0.0530377	DOWN	At4g25820	putative xyloglucan endo-1,4-beta-D-glucanase xyloglucan endo-1,4-beta-D-glucanase (EC 3.2.1.-) XTR-3 - Arabidopsis thaliana (fragment), PIR2:S71222; supported by cDNA: gi_4218962_gb_AF093672.1_AF093672	At.2902	XTR9 (XYLOGLUCAN ENDOTRANSGLYCOSYLASE 9); hydrolase, acting on glycosyl bonds / hydrolase, hydrolyzing O-glycosyl compounds / xyloglucan:xyloglucosyl transferase	XTR9	hydrolase activity	0005975 // carbohydrate metabolic process // inferred from electronic annotation /// 0006073 // cellular glucan metabolic process // inferred from electronic annotation /// 0007047 // cellular cell wall organization // inferred from electronic annotation /// 0008152 // metabolic process // inferred from electronic annotation	0005576 // extracellular region // inferred from electronic annotation /// 0005618 // cell wall // inferred from electronic annotation /// 0012505 // endomembrane system // inferred from electronic annotation /// 0048046 // apoplast // inferred from electronic annotation	0004553 // hydrolase activity, hydrolyzing O-glycosyl compounds // inferred from electronic annotation /// 0016740 // transferase activity // inferred from electronic annotation /// 0016762 // xyloglucan:xyloglucosyl transferase activity // inferred from electronic annotation /// 0016787 // hydrolase activity // inferred from electronic annotation /// 0016798 // hydrolase activity, acting on glyc…
254232_at	-2.81902	0.000159561	0.041359	DOWN	At4g23600	tyrosine transaminase like protein tyrosine transaminase (EC 2.6.1.5) - rat, EMBL:X02741; supported by cDNA: gi_15076852_gb_AF268090.1_AF268090	At.2559	CORI3 (CORONATINE INDUCED 1); cystathionine beta-lyase/ transaminase	CORI3	response to abiotic or biotic stimulus	0006519 // cellular amino acid and derivative metabolic process // inferred from electronic annotation /// 0006520 // cellular amino acid metabolic process // inferred from expression pattern /// 0009058 // biosynthetic process // inferred from sequence or structural similarity /// 0009058 // biosynthetic process // inferred from electronic annotation /// 0009611 // response to wounding // inferr…	0005773 // vacuole // inferred from direct assay /// 0048046 // apoplast // inferred from direct assay	0003824 // catalytic activity // inferred from electronic annotation /// 0004121 // cystathionine beta-lyase activity // inferred from direct assay /// 0004838 // L-tyrosine:2-oxoglutarate aminotransferase activity // inferred from electronic annotation /// 0008483 // transaminase activity // inferred from sequence or structural similarity /// 0008483 // transaminase activity // non-traceable aut…
254234_at	-2.00846	0.00151878	0.0853285	DOWN	At4g23680	putative major latex protein major latex protein type 1 - Arabidopsis thaliana, EMBL:X91960; supported by cDNA: gi_13605713_gb_AF361838.1_AF361838	At.43925			unknown molecular functions	0006952 // defense response // inferred from electronic annotation /// 0009607 // response to biotic stimulus // inferred from electronic annotation
254388_at	-2.30425	0.000442133	0.0530377	DOWN	At4g21860	Expressed protein ; supported by full-length cDNA: Ceres: 16643.	At.24358	MSRB2 (methionine sulfoxide reductase B 2); peptide-methionine-(S)-S-oxide reductase	MSRB2	chloroplast	0006810 // transport // inferred from electronic annotation /// 0006979 // response to oxidative stress // inferred from expression pattern /// 0022900 // electron transport chain // inferred from electronic annotation /// 0055114 // oxidation reduction // inferred from electronic annotation	0009507 // chloroplast // inferred from direct assay /// 0009507 // chloroplast // traceable author statement /// 0009507 // chloroplast // inferred from electronic annotation /// 0009536 // plastid // inferred from electronic annotation /// 0009570 // chloroplast stroma // inferred from direct assay	0008113 // peptide-methionine-(S)-S-oxide reductase activity // inferred from electronic annotation /// 0016491 // oxidoreductase activity // inferred from electronic annotation /// 0033743 // peptide-methionine (R)-S-oxide reductase activity // inferred from direct assay /// 0033743 // peptide-methionine (R)-S-oxide reductase activity // inferred from electronic annotation /// 0046872 // metal i…
254528_at	-9.76128	0.00261421	0.106481	DOWN	At4g19620	hypothetical protein	At.54413			unknown molecular functions
254683_at	-2.90628	0.0041437	0.121488	DOWN	At4g13800	hypothetical protein ;supported by full-length cDNA: Ceres:40589.	At.26572			unknown biological processes		0005886 // plasma membrane // inferred from direct assay
254785_at	-2.33055	0.00139309	0.0816876	DOWN	At4g12730	putative pollen surface protein endosperm specific protein - Zea mays, PID:g2104712;supported by full-length cDNA: Ceres:4620.	At.3092	FLA2 (FASCICLIN-LIKE ARABINOGALACTAN 2)	FLA2	cell organization and biogenesis		0005886 // plasma membrane // inferred from direct assay /// 0005886 // plasma membrane // inferred from electronic annotation /// 0016020 // membrane // inferred from direct assay /// 0016020 // membrane // inferred from electronic annotation /// 0031225 // anchored to membrane // traceable author statement /// 0031225 // anchored to membrane // inferred from electronic annotation /// 0046658 //…
255248_at	-2.063	0.00145656	0.082647	DOWN	At4g05180	Oxygen-evolving enhancer protein 3 precursor - like protein OXYGEN-EVOLVING ENHANCER PROTEIN 3 PRECURSOR (OEE3) (16 KD SUBUNIT OF OXYGEN-EVOLVING SYSTEM OF PHOTOSYSTEM II), Spinacia oleracea, gb:P12301;supported by full-length cDNA: Ceres:40326.	At.21853	PSBQ-2; calcium ion binding	PSBQ-2	other intracellular components	0015979 // photosynthesis // inferred from electronic annotation	0009507 // chloroplast // inferred from direct assay /// 0009507 // chloroplast // inferred from electronic annotation /// 0009523 // photosystem II // inferred from electronic annotation /// 0009535 // chloroplast thylakoid membrane // inferred from direct assay /// 0009535 // chloroplast thylakoid membrane // inferred from electronic annotation /// 0009536 // plastid // inferred from electronic…	0005509 // calcium ion binding // inferred from electronic annotation
255491_at	-14.9523	0.000113281	0.0389006	DOWN	At4g02670	putative zinc finger protein similar to potato PCP1 zinc finger protein, GenBank accession number X82328	At.54100	AtIDD12 (Arabidopsis thaliana Indeterminate(ID)-Domain 12); nucleic acid binding / transcription factor/ zinc ion binding	AtIDD12	other binding	0045449 // regulation of transcription // traceable author statement	0005622 // intracellular // inferred from electronic annotation /// 0009507 // chloroplast // inferred from electronic annotation	0003676 // nucleic acid binding // inferred from sequence or structural similarity /// 0003676 // nucleic acid binding // inferred from electronic annotation /// 0003700 // sequence-specific DNA binding transcription factor activity // inferred from sequence or structural similarity /// 0008270 // zinc ion binding // inferred from sequence or structural similarity /// 0008270 // zinc ion binding …
255517_at	-2.04661	0.000481066	0.0540723	DOWN	At4g02290	putative endo-1,4-beta glucanase similar to plant endo-1,4-beta glucanases	At.25411	AtGH9B13 (Arabidopsis thaliana glycosyl hydrolase 9B13); catalytic/ hydrolase, hydrolyzing O-glycosyl compounds	AtGH9B13	other biological processes	0000272 // polysaccharide catabolic process // inferred from electronic annotation /// 0005975 // carbohydrate metabolic process // inferred from electronic annotation /// 0007047 // cellular cell wall organization // inferred from electronic annotation /// 0008152 // metabolic process // inferred from electronic annotation /// 0030245 // cellulose catabolic process // inferred from electronic an…	0005576 // extracellular region // inferred from electronic annotation /// 0012505 // endomembrane system // inferred from electronic annotation	0003824 // catalytic activity // inferred from electronic annotation /// 0004553 // hydrolase activity, hydrolyzing O-glycosyl compounds // inferred from electronic annotation /// 0004553 // hydrolase activity, hydrolyzing O-glycosyl compounds // inferred from sequence or structural similarity /// 0008810 // cellulase activity // inferred from electronic annotation /// 0016787 // hydrolase activi…
255534_at	-2.32747	0.0045061	0.12627	DOWN	At4g02190	CHP-rich hypothetical protein similar to T10M13.17.1 similar to T10M13.24 and other A. thaliana CHP-rich zinc finger proteins	At.54095			N.D.	0023034 // intracellular signaling pathway // inferred from electronic annotation		0005515 // protein binding // inferred from electronic annotation /// 0008270 // zinc ion binding // inferred from electronic annotation
255679_at	-2.93037	0.00374863	0.11794	DOWN	At4g00520	putative acetyl CoA thioesterase	At.44071			N.D.	0006637 // acyl-CoA metabolic process // inferred from electronic annotation		0016291 // acyl-CoA thioesterase activity // inferred from electronic annotation
255820_at	-7.38308	0.000275584	0.0472786	DOWN	At2g40580	putative protein kinase contains a protein kinase domain profile (PDOC00100)	At.50127			kinase activity	0006468 // protein phosphorylation // inferred from electronic annotation		0004672 // protein kinase activity // inferred from electronic annotation /// 0004674 // protein serine/threonine kinase activity // inferred from electronic annotation /// 0005524 // ATP binding // inferred from electronic annotation /// 0016301 // kinase activity // inferred from sequence or structural similarity
255823_at	-6.60884	0.0016566	0.0889109	DOWN	At2g40470	unknown protein ;supported by full-length cDNA: Ceres:97343.	At.27426	LBD15 (LOB DOMAIN-CONTAINING PROTEIN 15)	LBD15	protein binding		0005634 // nucleus // inferred from direct assay	0005515 // protein binding // inferred from physical interaction
255943_at	-5.07967	0.00180206	0.0923706	DOWN	At1g22370	UDP-glucose glucosyltransferase, putative similar to UDP-glucose glucosyltransferase GI:3928543 from [Arabidopsis thaliana]; supported by cDNA: gi_14532545_gb_AY039897.1_	At.15676	AtUGT85A5 (UDP-glucosyl transferase 85A5); glucuronosyltransferase/ transferase, transferring glycosyl groups	AtUGT85A5	chloroplast	0008152 // metabolic process // inferred from electronic annotation		0015020 // glucuronosyltransferase activity // inferred from sequence or structural similarity /// 0016740 // transferase activity // inferred from electronic annotation /// 0016757 // transferase activity, transferring glycosyl groups // inferred from sequence or structural similarity /// 0016757 // transferase activity, transferring glycosyl groups // inferred from electronic annotation /// 001…
255976_at	-4.47706	0.000741197	0.0651937	DOWN	At1g22010	hypothetical protein predicted by genemark.hmm	At.51717			unknown biological processes
255997_s_at	-2.31866	0.00229325	0.100017	DOWN	At1g29910	photosystem II type I chlorophyll a /b binding protein, putative similar to photosystem II type I chlorophyll a /b binding protein GI:16364 from [Arabidopsis thaliana]	At.48248	CAB3 (CHLOROPHYLL A/B BINDING PROTEIN 3); chlorophyll binding	CAB3	other intracellular components	0009637 // response to blue light // inferred from expression pattern /// 0009765 // photosynthesis, light harvesting // inferred from electronic annotation /// 0010114 // response to red light // inferred from expression pattern /// 0010218 // response to far red light // inferred from expression pattern /// 0015979 // photosynthesis // inferred from sequence or structural similarity /// 0015979…	0005739 // mitochondrion // inferred from direct assay /// 0009507 // chloroplast // inferred from direct assay /// 0009507 // chloroplast // inferred from electronic annotation /// 0009522 // photosystem I // inferred from electronic annotation /// 0009523 // photosystem II // inferred from electronic annotation /// 0009535 // chloroplast thylakoid membrane // inferred from direct assay /// 0009…	0005515 // protein binding // inferred from physical interaction /// 0016168 // chlorophyll binding // inferred from sequence or structural similarity /// 0016168 // chlorophyll binding // traceable author statement /// 0016168 // chlorophyll binding // inferred from electronic annotation /// 0046872 // metal ion binding // inferred from electronic annotation
256406_at	-2.70794	0.00319629	0.111543	DOWN	At1g50710	unknown protein	At.50654			protein binding
256481_at	-5.85358	0.00238084	0.102273	DOWN	At1g33430	elicitor response protein, putative similar to GI:4138265 from [Nicotiana tabacum]	At.69763			Golgi apparatus	0006486 // protein glycosylation // inferred from electronic annotation /// 0010584 // pollen exine formation // inferred from mutant phenotype	0000139 // Golgi membrane // inferred from electronic annotation /// 0005794 // Golgi apparatus // inferred from electronic annotation /// 0012505 // endomembrane system // inferred from electronic annotation /// 0016020 // membrane // inferred from electronic annotation /// 0016021 // integral to membrane // inferred from electronic annotation	0008378 // galactosyltransferase activity // inferred from electronic annotation /// 0016740 // transferase activity // inferred from electronic annotation /// 0016757 // transferase activity, transferring glycosyl groups // inferred from sequence or structural similarity /// 0016757 // transferase activity, transferring glycosyl groups // inferred from electronic annotation /// 0016758 // transf…
256859_at	-8.03728	0.00369393	0.117803	DOWN	At3g22940	hypothetical protein	At.65129			unknown molecular functions
257008_at	-2.06802	0.00171762	0.0905409	DOWN	At3g14210	myrosinase-associated protein, putative similar to GB:CAA71238 from [Brassica napus], conatains Pfam profile:PF00657 Lipase/Acylhydrolase with GDSL-like motif; supported by cDNA: gi_15450434_gb_AY052318.1_	At.23866	ESM1 (epithiospecifier modifier 1); carboxylesterase/ hydrolase, acting on ester bonds	ESM1	response to abiotic or biotic stimulus	0006629 // lipid metabolic process // inferred from electronic annotation /// 0009409 // response to cold // inferred from expression pattern /// 0009625 // response to insect // inferred from mutant phenotype /// 0016042 // lipid catabolic process // inferred from electronic annotation /// 0019762 // glucosinolate catabolic process // inferred from direct assay /// 0019762 // glucosinolate catab…	0005576 // extracellular region // inferred from electronic annotation /// 0005634 // nucleus // inferred from direct assay /// 0005773 // vacuole // inferred from direct assay /// 0005777 // peroxisome // inferred from direct assay /// 0005777 // peroxisome // inferred from electronic annotation /// 0009507 // chloroplast // inferred from direct assay /// 0009941 // chloroplast envelope // infer…	0004091 // carboxylesterase activity // inferred from sequence or structural similarity /// 0016787 // hydrolase activity // inferred from electronic annotation /// 0016788 // hydrolase activity, acting on ester bonds // inferred from electronic annotation
257236_at	-2.05896	0.00116905	0.0766266	DOWN	At3g15095	hypothetical protein	At.43799			cell organization and biogenesis		0009507 // chloroplast // inferred from electronic annotation
257752_at	-4.72833	0.00364104	0.116975	DOWN	At3g18720	hypothetical protein predicted by genscan+;supported by full-length cDNA: Ceres:155661.	At.38505			unknown biological processes
258087_at	-2.32444	0.00284444	0.109378	DOWN	At3g26060	putative peroxiredoxin similar to peroxiredoxin Q GB:BAA90524 from [Sedum lineare]; supported by cDNA: gi_15081742_gb_AY048264.1_	At.20459	ATPRX Q; antioxidant/ peroxiredoxin	ATPRX Q	other cytoplasmic components	0045454 // cell redox homeostasis // inferred from electronic annotation /// 0055114 // oxidation reduction // inferred from electronic annotation	0009507 // chloroplast // inferred from direct assay /// 0009507 // chloroplast // inferred from electronic annotation /// 0009533 // chloroplast stromal thylakoid // inferred from direct assay /// 0009535 // chloroplast thylakoid membrane // inferred from direct assay /// 0009536 // plastid // inferred from electronic annotation /// 0009543 // chloroplast thylakoid lumen // inferred from electro…	0004601 // peroxidase activity // inferred from electronic annotation /// 0005515 // protein binding // inferred from physical interaction /// 0016209 // antioxidant activity // inferred from sequence or structural similarity /// 0016209 // antioxidant activity // inferred from electronic annotation /// 0016491 // oxidoreductase activity // inferred from electronic annotation /// 0051920 // perox…
258278_at	-16.9383	0.000105609	0.0373282	DOWN	At3g26860	putative self-incompatibility protein similar to self-incompatibility GB:CAA06689 [Papaver nudicaule] (Sex. Plant Reprod. 111, 192-198 (1998))	At.64137			unknown molecular functions		0012505 // endomembrane system // inferred from electronic annotation
258355_at	-2.04401	0.00479013	0.129612	DOWN	At3g14330	hypothetical protein predicted by genscan+	At.53310			other cellular processes			0005488 // binding // inferred from electronic annotation
258688_at	-8.4614	0.00291118	0.109378	DOWN	At3g07920	putative eukaryotic translation initiation factor 2 beta subunit (EIF-2-BETA) similar to eukaryotic translation initiation factor 2 beta subunit (EIF-2-BETA) GB:Q41969 [Arabidopsis thaliana]	At.53218			other metabolic processes	0006413 // translational initiation // inferred from electronic annotation /// 0006413 // translational initiation // inferred from sequence or structural similarity		0003743 // translation initiation factor activity // inferred from electronic annotation /// 0003743 // translation initiation factor activity // inferred from sequence or structural similarity
258732_at	-11.7651	1.2866e-05	0.0247067	DOWN	At3g05820	putative alkaline/neutral invertase similar to alkaline/neutral invertase GB:CAA05869 from [Lolium temulentum]	At.18250			hydrolase activity			0003824 // catalytic activity // inferred from electronic annotation /// 0004564 // beta-fructofuranosidase activity // inferred from sequence or structural similarity
259026_at	-5.22059	0.000439209	0.0530377	DOWN	At3g09240	putative protein kinase similar to hypothetical proteins GB:AAC13615, GB:CAA18746, GB:AAB81672 [Arabidopsis thaliana]; contains Pfam profile: Eukaryotic protein kinase domain	At.53227			plasma membrane	0006468 // protein phosphorylation // inferred from electronic annotation		0004672 // protein kinase activity // inferred from electronic annotation /// 0004713 // protein tyrosine kinase activity // inferred from electronic annotation /// 0005488 // binding // inferred from electronic annotation /// 0005524 // ATP binding // inferred from electronic annotation
259081_at	-3.43964	0.000323573	0.0495349	DOWN	At3g05030	putative sodium proton exchanger similar to sodium proton exchanger Nhx1 GB:AAD16946 [Arabidopsis thaliana]	At.40740	NHX2 (SODIUM HYDROGEN EXCHANGER 2); sodium ion transmembrane transporter/ sodium:hydrogen antiporter	NHX2	other cellular processes	0006810 // transport // inferred from electronic annotation /// 0006811 // ion transport // inferred from electronic annotation /// 0006812 // cation transport // inferred from electronic annotation /// 0006814 // sodium ion transport // inferred from electronic annotation /// 0006814 // sodium ion transport // inferred from sequence or structural similarity /// 0006885 // regulation of pH // inf…	0005773 // vacuole // inferred from electronic annotation /// 0005774 // vacuolar membrane // inferred from electronic annotation /// 0012505 // endomembrane system // inferred from electronic annotation /// 0016020 // membrane // inferred from electronic annotation /// 0016021 // integral to membrane // inferred from electronic annotation	0015081 // sodium ion transmembrane transporter activity // inferred from sequence or structural similarity /// 0015297 // antiporter activity // inferred from electronic annotation /// 0015299 // solute:hydrogen antiporter activity // inferred from electronic annotation /// 0015385 // sodium:hydrogen antiporter activity // inferred from sequence or structural similarity /// 0015385 // sodium:hyd…
259160_at	-2.51431	0.00213305	0.0970873	DOWN	At3g05410	unknown protein	At.40675			chloroplast	0015979 // photosynthesis // inferred from electronic annotation	0009654 // oxygen evolving complex // inferred from electronic annotation /// 0019898 // extrinsic to membrane // inferred from electronic annotation	0005509 // calcium ion binding // inferred from electronic annotation
259374_at	-4.52352	0.0047725	0.129574	DOWN	At3g16280	putative AP2 domain transcription factor similar to TINY GB:CAA64359 (Arabidopsis thaliana); contains Pfam profile: PF00847 AP2 domain	At.50189			nucleus	0006350 // transcription // inferred from electronic annotation /// 0006355 // regulation of transcription, DNA-dependent // inferred from electronic annotation /// 0006355 // regulation of transcription, DNA-dependent // inferred from sequence or structural similarity /// 0009873 // ethylene mediated signaling pathway // inferred from electronic annotation /// 0045449 // regulation of transcript…	0005634 // nucleus // inferred from sequence or structural similarity /// 0005634 // nucleus // inferred from electronic annotation /// 0009507 // chloroplast // inferred from electronic annotation	0003677 // DNA binding // inferred from sequence or structural similarity /// 0003677 // DNA binding // inferred from electronic annotation /// 0003700 // sequence-specific DNA binding transcription factor activity // inferred from sequence or structural similarity /// 0003700 // sequence-specific DNA binding transcription factor activity // inferred from electronic annotation
259491_at	-3.38042	0.000486028	0.0541754	DOWN	At1g15820	chlorophyll binding protein, putative similar to chlorophyll binding protein GI:169213 from [Petunia hybrida]	At.15569	LHCB6 (LIGHT HARVESTING COMPLEX PSII SUBUNIT 6); chlorophyll binding	LHCB6	plastid	0009765 // photosynthesis, light harvesting // inferred from electronic annotation /// 0010196 // nonphotochemical quenching // inferred from mutant phenotype /// 0015979 // photosynthesis // inferred from mutant phenotype /// 0015979 // photosynthesis // non-traceable author statement /// 0015979 // photosynthesis // inferred from electronic annotation	0009507 // chloroplast // inferred from direct assay /// 0009507 // chloroplast // inferred from electronic annotation /// 0009535 // chloroplast thylakoid membrane // inferred from direct assay /// 0009579 // thylakoid // inferred from direct assay /// 0009783 // photosystem II antenna complex // non-traceable author statement /// 0009941 // chloroplast envelope // inferred from direct assay ///…	0016168 // chlorophyll binding // inferred from sequence or structural similarity
259606_at	-5.44142	0.00355537	0.115689	DOWN	At1g27920	hypothetical protein predicted by genemark.hmm	At.51795	MAP65-8 (MICROTUBULE-ASSOCIATED PROTEIN 65-8)	MAP65-8	other cellular processes	0007049 // cell cycle // inferred from electronic annotation /// 0007067 // mitosis // inferred from electronic annotation /// 0051301 // cell division // inferred from electronic annotation	0000922 // spindle pole // inferred from electronic annotation /// 0005634 // nucleus // inferred from electronic annotation /// 0005737 // cytoplasm // inferred from electronic annotation /// 0005819 // spindle // inferred from direct assay /// 0005856 // cytoskeleton // inferred from electronic annotation /// 0005874 // microtubule // inferred from direct assay /// 0005874 // microtubule // inf…
259789_at	-3.8519	0.00276265	0.108619	DOWN	At1g29395	Expressed protein ; supported by full-length cDNA: Ceres: 30602.	At.24800	COR414-TM1	COR414-TM1	response to stress	0009631 // cold acclimation // inferred from expression pattern /// 0009631 // cold acclimation // inferred from mutant phenotype /// 0009737 // response to abscisic acid stimulus // inferred from expression pattern /// 0042631 // cellular response to water deprivation // inferred from expression pattern /// 0070417 // cellular response to cold // inferred from expression pattern	0009507 // chloroplast // inferred from direct assay /// 0009535 // chloroplast thylakoid membrane // inferred from direct assay /// 0009535 // chloroplast thylakoid membrane // inferred from sequence or structural similarity /// 0009941 // chloroplast envelope // inferred from direct assay /// 0031357 // integral to chloroplast inner membrane // inferred from direct assay
259839_at	-2.10467	0.00460004	0.127606	DOWN	At1g52190	peptide transporter, putative similar to peptide transporter PTR2-B SP:P46032 [Arabidopsis thaliana (Mouse-ear cress)]; supported by full-length cDNA: Ceres: 113723 and gi:16648852	At.25542			transporter activity	0006857 // oligopeptide transport // inferred from electronic annotation /// 0006857 // oligopeptide transport // inferred from sequence or structural similarity	0016020 // membrane // inferred from electronic annotation /// 0016020 // membrane // inferred from sequence or structural similarity /// 0016021 // integral to membrane // inferred from electronic annotation	0005215 // transporter activity // inferred from sequence or structural similarity /// 0005215 // transporter activity // inferred from electronic annotation
259926_at	-5.99643	0.00338756	0.113286	DOWN	At1g75090	putative DNA-3-methyladenine glycosylase I similar to putative DNA-3-methyladenine glycosylase I (TAG I) GB:P05100 [Escherichia coli]; supported by cDNA: gi_14334651_gb_AY034999.1_	At.17945			hydrolase activity	0006281 // DNA repair // inferred from electronic annotation /// 0006281 // DNA repair // inferred from sequence or structural similarity /// 0006284 // base-excision repair // inferred from electronic annotation		0003824 // catalytic activity // inferred from electronic annotation /// 0008725 // DNA-3-methyladenine glycosylase I activity // inferred from electronic annotation /// 0008725 // DNA-3-methyladenine glycosylase I activity // inferred from sequence or structural similarity
260019_at	-5.01212	0.00185661	0.0934804	DOWN	At1g41825	polyprotein, putative simlar to GI:4680179 from [Oryza sativa subsp. indica]				N.D.
260583_x_at	-11.9155	0.0041425	0.121488	DOWN	At2g47220	putative polyribonucleotide phosphorylase	At.48604			other cytoplasmic components	0006396 // RNA processing // inferred from electronic annotation /// 0006396 // RNA processing // inferred from sequence or structural similarity /// 0008152 // metabolic process // inferred from electronic annotation	0005634 // nucleus // inferred from direct assay	0000175 // 3'-5'-exoribonuclease activity // inferred from electronic annotation /// 0000175 // 3'-5'-exoribonuclease activity // inferred from sequence or structural similarity /// 0003723 // RNA binding // inferred from electronic annotation /// 0003723 // RNA binding // inferred from sequence or structural similarity /// 0016491 // oxidoreductase activity // inferred from electronic annotation
260755_at	-10.2509	0.000128966	0.039606	DOWN	At1g48980	hypothetical protein predicted by genemark.hmm	At.50945			mitochondria	0055114 // oxidation reduction // inferred from electronic annotation		0016491 // oxidoreductase activity // inferred from electronic annotation
261157_at	-2.12374	0.000192744	0.0435262	DOWN	At1g34510	peroxidase ATP13a, putative similar to GB:CAA67312 from [Arabidopsis thaliana]	At.39717			other cellular processes	0006979 // response to oxidative stress // inferred from electronic annotation /// 0042744 // hydrogen peroxide catabolic process // inferred from electronic annotation /// 0055114 // oxidation reduction // inferred from electronic annotation	0005576 // extracellular region // inferred from electronic annotation /// 0012505 // endomembrane system // inferred from electronic annotation	0004601 // peroxidase activity // inferred from electronic annotation /// 0004601 // peroxidase activity // inferred from sequence or structural similarity /// 0009055 // electron carrier activity // inferred from electronic annotation /// 0016491 // oxidoreductase activity // inferred from electronic annotation /// 0020037 // heme binding // inferred from electronic annotation /// 0046872 // met…
261223_at	-2.50148	0.00329355	0.111795	DOWN	At1g19950	hypothetical protein predicted by genemark.hmm;supported by full-length cDNA: Ceres:147130.	At.15455	HVA22H (HVA22-LIKE PROTEIN H (ATHVA22H))	HVA22H	unknown cellular components
261505_at	-2.88555	0.00170772	0.0903783	DOWN	At1g71696	carboxypeptidase, putative similar to carboxypeptidase D GB:AAB96915 GI:2789654 from [Anas platyrhynchos]	At.35173	SOL1 (SUPPRESSOR OF LLP1 1); carboxypeptidase/ metallocarboxypeptidase/ zinc ion binding	SOL1	developmental processes	0006508 // proteolysis // inferred from electronic annotation /// 0010082 // regulation of root meristem growth // inferred from genetic interaction	0012505 // endomembrane system // inferred from electronic annotation	0004180 // carboxypeptidase activity // inferred from electronic annotation /// 0004181 // metallocarboxypeptidase activity // inferred from electronic annotation /// 0008270 // zinc ion binding // inferred from electronic annotation
261927_at	-2.05379	0.000357679	0.051637	DOWN	At1g22500	RING-H2 zinc finger protein ATL5, putative similar to RING-H2 zinc finger protein ATL5 GI:4928401 from [Arabidopsis thaliana]	At.68564			other biological processes	0016567 // protein ubiquitination // inferred from direct assay	0012505 // endomembrane system // inferred from electronic annotation /// 0016020 // membrane // inferred from electronic annotation /// 0016021 // integral to membrane // inferred from electronic annotation	0004842 // ubiquitin-protein ligase activity // inferred from direct assay /// 0005515 // protein binding // inferred from sequence or structural similarity /// 0005515 // protein binding // inferred from electronic annotation /// 0008270 // zinc ion binding // inferred from electronic annotation /// 0008270 // zinc ion binding // inferred from sequence or structural similarity /// 0016874 // lig…
262205_at	-2.56863	0.00361441	0.116283	DOWN	At2g01080	hypothetical protein predicted by genefinder; supported by cDNA: gi_14190360_gb_AF378858.1_AF378858	At.14053			unknown molecular functions		0005886 // plasma membrane // inferred from direct assay
262304_at	-2.12422	0.00122871	0.0783597	DOWN	At1g70890	major latex protein (MLP149), putative similar to major latex protein (MLP149) GI:294061 from [Papaver somniferum]	At.28582	MLP43 (MLP-LIKE PROTEIN 43)	MLP43	unknown molecular functions	0006952 // defense response // inferred from electronic annotation /// 0009607 // response to biotic stimulus // inferred from electronic annotation	0009507 // chloroplast // inferred from direct assay
262569_at	-2.91662	0.000274849	0.0472786	DOWN	At1g15180	hypothetical protein Strong similarity to gi|4734005 F3L12.7 hypothetical protein from Arabidopsis thaliana BAC gb|AC007178; supported by cDNA: gi_15028308_gb_AY045957.1_	At.23858			plasma membrane	0006855 // drug transmembrane transport // inferred from electronic annotation /// 0055085 // transmembrane transport // inferred from electronic annotation	0012505 // endomembrane system // inferred from electronic annotation /// 0016020 // membrane // inferred from electronic annotation /// 0016020 // membrane // inferred from sequence or structural similarity	0005215 // transporter activity // inferred from sequence or structural similarity /// 0015238 // drug transmembrane transporter activity // inferred from electronic annotation /// 0015297 // antiporter activity // inferred from electronic annotation /// 0015297 // antiporter activity // inferred from sequence or structural similarity
262629_at	-2.44268	2.10433e-05	0.0247067	DOWN	At1g06460	heat shock protein, putative contains Pfam profile: PF00011 Hsp20/alpha crystallin family;supported by full-length cDNA: Ceres:21735.	At.24926	ACD32.1 (ALPHA-CRYSTALLIN DOMAIN 32.1)	ACD32.1	other metabolic processes	0006950 // response to stress // inferred from electronic annotation /// 0009408 // response to heat // inferred from sequence or structural similarity	0005777 // peroxisome // inferred from direct assay
262873_at	-6.25066	0.000547007	0.0569736	DOWN	At1g64700	hypothetical protein predicted by genemark.hmm	At.35970			nucleus
263114_at	-2.12449	0.000731859	0.0651937	DOWN	At1g03130	putative photosystem I reaction center subunit II precursor Strong similarity to gb|X14017 from Spinacia oleracea. ESTs gb|R30423, gb|T42998, gb|Z18178, gb|T14133, gb|N65521, gb|T42498, gb|T41918, gb|N38024, gb|R65109, gb|T43849, gb|AA394388, gb|T20925 and;supported by full-length cDNA: Ceres:2757.	At.24706	PSAD-2 (photosystem I subunit D-2)	PSAD-2	other intracellular components	0015979 // photosynthesis // inferred from electronic annotation /// 0015979 // photosynthesis // inferred from sequence or structural similarity	0009507 // chloroplast // inferred from direct assay /// 0009507 // chloroplast // inferred from electronic annotation /// 0009522 // photosystem I // inferred from electronic annotation /// 0009535 // chloroplast thylakoid membrane // inferred from direct assay /// 0009535 // chloroplast thylakoid membrane // inferred from electronic annotation /// 0009536 // plastid // inferred from electronic …
263174_at	-2.29816	0.000258225	0.0472786	DOWN	At1g54040	jasmonate inducible protein, putative similar to jasmonate inducible protein GI:9279638 from [Arabidopsis thaliana]	At.24494	ESP (EPITHIOSPECIFIER PROTEIN); enzyme regulator	ESP	other metabolic processes	0009753 // response to jasmonic acid stimulus // inferred from mutant phenotype /// 0009753 // response to jasmonic acid stimulus // traceable author statement /// 0010150 // leaf senescence // inferred from mutant phenotype /// 0019762 // glucosinolate catabolic process // inferred from direct assay /// 0042742 // defense response to bacterium // inferred from mutant phenotype	0005634 // nucleus // inferred from direct assay /// 0005634 // nucleus // inferred from electronic annotation /// 0005737 // cytoplasm // inferred from electronic annotation	0005515 // protein binding // inferred from physical interaction /// 0030234 // enzyme regulator activity // inferred from direct assay
263252_at	-2.50688	0.000744919	0.0651937	DOWN	At2g31380	putative CONSTANS-like B-box zinc finger protein ; supported by cDNA: gi_12698721_gb_AF323666.1_AF323666	At.24192	STH; protein domain specific binding / transcription factor/ zinc ion binding	STH	response to abiotic or biotic stimulus	0045449 // regulation of transcription // traceable author statement	0005622 // intracellular // inferred from electronic annotation /// 0005634 // nucleus // inferred from electronic annotation /// 0012505 // endomembrane system // inferred from electronic annotation	0003700 // sequence-specific DNA binding transcription factor activity // inferred from sequence or structural similarity /// 0005515 // protein binding // inferred from physical interaction /// 0008270 // zinc ion binding // inferred from sequence or structural similarity /// 0008270 // zinc ion binding // inferred from electronic annotation /// 0019904 // protein domain specific binding // non-…
263287_at	-2.00061	0.000471031	0.0540723	DOWN	At2g36145	Expressed protein ; supported by full-length cDNA: Ceres: 10500.	At.37584			plastid		0009507 // chloroplast // inferred from direct assay /// 0009535 // chloroplast thylakoid membrane // inferred from direct assay /// 0009570 // chloroplast stroma // inferred from direct assay
263323_at	-9.03334	1.98705e-05	0.0247067	DOWN	At2g04300	putative receptor-like protein kinase	At.52632			plasma membrane	0006468 // protein phosphorylation // inferred from electronic annotation	0012505 // endomembrane system // inferred from electronic annotation	0000166 // nucleotide binding // inferred from electronic annotation /// 0004672 // protein kinase activity // inferred from electronic annotation /// 0004674 // protein serine/threonine kinase activity // inferred from electronic annotation /// 0004872 // receptor activity // inferred from electronic annotation /// 0005524 // ATP binding // inferred from electronic annotation /// 0016301 // kina…
263345_s_at	-2.82254	3.12606e-05	0.0310023	DOWN	At2g05070	putative chlorophyll a/b binding protein ; supported by cDNA: gi_4741945_gb_AF134123.1_AF134123	At.48420	LHCB2.1; chlorophyll binding	LHCB2.1	other intracellular components	0009637 // response to blue light // inferred from expression pattern /// 0009765 // photosynthesis, light harvesting // inferred from electronic annotation /// 0010114 // response to red light // inferred from expression pattern /// 0010218 // response to far red light // inferred from expression pattern /// 0015979 // photosynthesis // inferred from sequence or structural similarity /// 0015979…	0005886 // plasma membrane // inferred from direct assay /// 0009507 // chloroplast // inferred from direct assay /// 0009507 // chloroplast // inferred from electronic annotation /// 0009535 // chloroplast thylakoid membrane // inferred from direct assay /// 0009579 // thylakoid // inferred from direct assay /// 0009941 // chloroplast envelope // inferred from direct assay /// 0010287 // plastog…	0016168 // chlorophyll binding // inferred from sequence or structural similarity
263409_at	-12.7909	0.000222284	0.0444763	DOWN	At2g04063	predicted protein	At.66156			unknown biological processes		0012505 // endomembrane system // inferred from electronic annotation
263497_at	-3.44869	0.001877	0.0934804	DOWN	At2g42540	cold-regulated protein cor15a precursor ; supported by cDNA: gi_14532457_gb_AY039853.1_	At.20845	COR15A (COLD-REGULATED 15A)	COR15A	response to stress	0006970 // response to osmotic stress // inferred from genetic interaction /// 0009409 // response to cold // inferred from expression pattern /// 0009631 // cold acclimation // inferred from direct assay /// 0010017 // red or far-red light signaling pathway // inferred from expression pattern /// 0050821 // protein stabilization // inferred from direct assay /// 0050826 // response to freezing /…	0009507 // chloroplast // inferred from direct assay /// 0009570 // chloroplast stroma // inferred from direct assay /// 0009941 // chloroplast envelope // inferred from direct assay
263954_at	-2.31235	0.00316292	0.111386	DOWN	At2g35840	unknown protein ; supported by cDNA: gi_15450787_gb_AY054474.1_	At.14226			other cytoplasmic components	0005986 // sucrose biosynthetic process // inferred from sequence or structural similarity /// 0005986 // sucrose biosynthetic process // inferred from electronic annotation /// 0008152 // metabolic process // inferred from electronic annotation /// 0046686 // response to cadmium ion // inferred from expression pattern	0005634 // nucleus // inferred from direct assay /// 0005737 // cytoplasm // inferred from direct assay	0000287 // magnesium ion binding // inferred from electronic annotation /// 0003824 // catalytic activity // inferred from electronic annotation /// 0016787 // hydrolase activity // inferred from electronic annotation /// 0016791 // phosphatase activity // inferred from electronic annotation /// 0050307 // sucrose-phosphatase activity // inferred from electronic annotation /// 0050307 // sucrose-…
264305_at	-2.52303	0.00295657	0.110015	DOWN	At1g78815	Expressed protein ; supported by full-length cDNA: Ceres: 230925.	At.70335	LSH7 (LIGHT SENSITIVE HYPOCOTYLS 7)	LSH7	other metabolic processes		0009507 // chloroplast // inferred from electronic annotation
264457_at	-4.90982	0.0017308	0.0909666	DOWN	At1g10400	puative glucosyl transferase similar to immediate-early salicylate-induced glucosyltransferase (AC005167)	At.42182			transferase activity	0008152 // metabolic process // inferred from electronic annotation	0012505 // endomembrane system // inferred from electronic annotation	0008194 // UDP-glycosyltransferase activity // inferred from sequence or structural similarity /// 0016740 // transferase activity // inferred from electronic annotation /// 0016757 // transferase activity, transferring glycosyl groups // inferred from sequence or structural similarity /// 0016757 // transferase activity, transferring glycosyl groups // inferred from electronic annotation /// 001…
264872_at	-2.32038	0.00261592	0.106481	DOWN	At1g24260	putative floral homeotic protein, AGL9 strongly similar to GB:O22456, MADS-box protein, Location of EST gb|H37053; supported by full-length cDNA: Ceres: 5055.	At.24086	SEP3 (SEPALLATA3); DNA binding / protein binding / transcription factor	SEP3	protein binding	0001708 // cell fate specification // inferred from mutant phenotype /// 0006350 // transcription // inferred from electronic annotation /// 0006355 // regulation of transcription, DNA-dependent // inferred from sequence or structural similarity /// 0006355 // regulation of transcription, DNA-dependent // inferred from electronic annotation /// 0007275 // multicellular organismal development // i…	0005634 // nucleus // inferred from direct assay /// 0005634 // nucleus // inferred from electronic annotation	0003677 // DNA binding // inferred from direct assay /// 0003677 // DNA binding // inferred from sequence or structural similarity /// 0003677 // DNA binding // inferred from electronic annotation /// 0003700 // sequence-specific DNA binding transcription factor activity // inferred from sequence or structural similarity /// 0003700 // sequence-specific DNA binding transcription factor activity /…
264900_at	-3.1173	0.00278096	0.108619	DOWN	At1g23080	putative auxin transport protein strongly similar to auxin transport protein GB:AAD52697; supported by cDNA: gi_15450508_gb_AY052356.1_	At.10543	PIN7 (PIN-FORMED 7); auxin efflux transmembrane transporter/ auxin:hydrogen symporter/ transporter	PIN7	developmental processes	0006810 // transport // inferred from electronic annotation /// 0007389 // pattern specification process // inferred from genetic interaction /// 0009734 // auxin mediated signaling pathway // inferred from electronic annotation /// 0009926 // auxin polar transport // inferred from mutant phenotype /// 0009926 // auxin polar transport // inferred from sequence or structural similarity /// 0009942…	0005886 // plasma membrane // inferred from direct assay /// 0016020 // membrane // inferred from direct assay /// 0016020 // membrane // inferred from electronic annotation /// 0016021 // integral to membrane // inferred from electronic annotation	0005215 // transporter activity // inferred from sequence or structural similarity /// 0009672 // auxin:hydrogen symporter activity // inferred from sequence or structural similarity /// 0010329 // auxin efflux transmembrane transporter activity // inferred from direct assay
265033_at	-2.2884	4.79499e-05	0.0352818	DOWN	At1g61520	PSI type III chlorophyll a/b-binding protein, putative similar to PSI type III chlorophyll a/b-binding protein GI:430947 from [Arabidopsis thaliana];supported by full-length cDNA: Ceres:25124.	At.20472	LHCA3; chlorophyll binding	LHCA3	chloroplast	0009765 // photosynthesis, light harvesting // inferred from electronic annotation /// 0015979 // photosynthesis // inferred from sequence or structural similarity /// 0015979 // photosynthesis // inferred from electronic annotation	0009507 // chloroplast // inferred from direct assay /// 0009507 // chloroplast // inferred from electronic annotation /// 0009535 // chloroplast thylakoid membrane // inferred from direct assay /// 0009579 // thylakoid // inferred from direct assay /// 0010287 // plastoglobule // inferred from direct assay /// 0016020 // membrane // inferred from direct assay /// 0016020 // membrane // inferred …	0016168 // chlorophyll binding // inferred from sequence or structural similarity
265140_at	-19.2242	0.000912245	0.0700616	DOWN	At1g51320	F-box protein family, AtFBX11 contains F-box domain PF:00646	At.52131			other cellular processes	0006511 // ubiquitin-dependent protein catabolic process // traceable author statement	0009507 // chloroplast // inferred from direct assay	0004842 // ubiquitin-protein ligase activity // inferred from sequence or structural similarity
265400_at	-4.08559	0.00320963	0.111543	DOWN	At2g10940	unknown protein ;supported by full-length cDNA: Ceres:32647.	At.26731			plastid	0006869 // lipid transport // inferred from electronic annotation /// 0006869 // lipid transport // inferred from sequence or structural similarity	0009507 // chloroplast // inferred from direct assay /// 0009535 // chloroplast thylakoid membrane // inferred from direct assay /// 0016020 // membrane // inferred from direct assay /// 0048046 // apoplast // inferred from direct assay	0008289 // lipid binding // inferred from sequence or structural similarity
265562_at	-14.4437	0.000733454	0.0651937	DOWN	At2g05500	hypothetical protein predicted by genscan	At.52650			mitochondria
265779_at	-6.55308	7.14832e-05	0.0373282	DOWN	At2g07370	unknown protein	At.72627			N.D.		0005634 // nucleus // inferred from direct assay /// 0005829 // cytosol // inferred from direct assay /// 0005886 // plasma membrane // inferred from direct assay /// 0016020 // membrane // inferred from direct assay	0005488 // binding // inferred from electronic annotation
266172_at	-2.63854	0.000575063	0.0578791	DOWN	At2g39010	putative aquaporin (water channel protein) ; supported by cDNA: gi_15010777_gb_AY045690.1_	At.13247	PIP2E (PLASMA MEMBRANE INTRINSIC PROTEIN 2E); water channel	PIP2E	transporter activity	0006810 // transport // inferred from sequence or structural similarity /// 0006810 // transport // inferred from electronic annotation /// 0009624 // response to nematode // inferred from expression pattern /// 0055085 // transmembrane transport // inferred from electronic annotation	0005886 // plasma membrane // inferred from direct assay /// 0005886 // plasma membrane // inferred from electronic annotation /// 0016020 // membrane // inferred from direct assay /// 0016020 // membrane // inferred from sequence or structural similarity /// 0016020 // membrane // inferred from electronic annotation /// 0016021 // integral to membrane // inferred from electronic annotation	0005215 // transporter activity // inferred from electronic annotation /// 0015250 // water channel activity // inferred from sequence or structural similarity
266191_at	-2.02058	0.00417852	0.122039	DOWN	At2g39040	putative peroxidase	At.37216			extracellular	0006979 // response to oxidative stress // inferred from electronic annotation /// 0042744 // hydrogen peroxide catabolic process // inferred from electronic annotation /// 0055114 // oxidation reduction // inferred from electronic annotation	0005576 // extracellular region // inferred from electronic annotation /// 0012505 // endomembrane system // inferred from electronic annotation	0004601 // peroxidase activity // inferred from electronic annotation /// 0004601 // peroxidase activity // inferred from sequence or structural similarity /// 0009055 // electron carrier activity // inferred from electronic annotation /// 0016491 // oxidoreductase activity // inferred from electronic annotation /// 0020037 // heme binding // inferred from electronic annotation /// 0046872 // met…
266296_at	-3.02996	0.00168607	0.0896487	DOWN	At2g29420	putative glutathione S-transferase ;supported by full-length cDNA: Ceres:24361.	At.20452	ATGSTU7 (ARABIDOPSIS THALIANA GLUTATHIONE S-TRANSFERASE TAU 7); glutathione transferase	ATGSTU7	other cellular processes	0009407 // toxin catabolic process // traceable author statement /// 0009751 // response to salicylic acid stimulus // inferred from expression pattern	0005737 // cytoplasm // non-traceable author statement	0004364 // glutathione transferase activity // inferred from sequence or structural similarity /// 0004364 // glutathione transferase activity // traceable author statement /// 0016740 // transferase activity // inferred from electronic annotation
266460_at	-2.55703	0.00239253	0.102309	DOWN	At2g47930	unknown protein ; supported by cDNA: gi_14326466_gb_AF385686.1_AF385686	At.12951	AGP26 (ARABINOGALACTAN PROTEIN 26)	AGP26	response to abiotic or biotic stimulus		0005886 // plasma membrane // inferred from electronic annotation /// 0016020 // membrane // inferred from electronic annotation /// 0031225 // anchored to membrane // traceable author statement /// 0031225 // anchored to membrane // inferred from electronic annotation	0005515 // protein binding // inferred from physical interaction
266463_at	-2.49785	0.00470148	0.128863	DOWN	At2g47840	hypothetical protein predicted by genefinder; supported by cDNA: gi_15215635_gb_AY050346.1_	At.12945			other membranes		0005739 // mitochondrion // inferred from direct assay /// 0009507 // chloroplast // inferred from direct assay /// 0009536 // plastid // inferred from direct assay /// 0009941 // chloroplast envelope // inferred from direct assay /// 0016021 // integral to membrane // inferred from electronic annotation
266483_at	-2.44216	0.00108438	0.0756191	DOWN	At2g47910	unknown protein ;supported by full-length cDNA: Ceres:10341.	At.20688	CRR6 (chlororespiratory reduction 6)	CRR6	other metabolic processes	0010275 // NAD(P)H dehydrogenase complex assembly // inferred from mutant phenotype	0009507 // chloroplast // inferred from direct assay /// 0009535 // chloroplast thylakoid membrane // inferred from direct assay /// 0009570 // chloroplast stroma // inferred from direct assay
266648_at	-2.54404	0.00407024	0.121213	DOWN	At2g25840	putative trytophanyl-tRNA synthetase	At.13048	OVA4 (ovule abortion 4); ATP binding / aminoacyl-tRNA ligase/ nucleotide binding / tryptophan-tRNA ligase	OVA4	developmental processes	0006412 // translation // inferred from electronic annotation /// 0006418 // tRNA aminoacylation for protein translation // inferred from sequence or structural similarity /// 0006418 // tRNA aminoacylation for protein translation // inferred from electronic annotation /// 0006436 // tryptophanyl-tRNA aminoacylation // inferred from electronic annotation /// 0048481 // ovule development // inferr…	0005737 // cytoplasm // inferred from electronic annotation /// 0005739 // mitochondrion // inferred from direct assay /// 0009507 // chloroplast // inferred from direct assay	0000166 // nucleotide binding // inferred from electronic annotation /// 0004812 // aminoacyl-tRNA ligase activity // inferred from electronic annotation /// 0004812 // aminoacyl-tRNA ligase activity // inferred from sequence or structural similarity /// 0004830 // tryptophan-tRNA ligase activity // inferred from electronic annotation /// 0005524 // ATP binding // inferred from electronic annotat…
267002_s_at	-4.25343	0.000371943	0.0517237	DOWN	At2g34430	putative photosystem II type I chlorophyll a b binding protein. ; supported by full-length cDNA: Ceres: 23727.	At.71449	LHB1B1; chlorophyll binding	LHB1B1	other intracellular components	0009765 // photosynthesis, light harvesting // inferred from electronic annotation /// 0009769 // photosynthesis, light harvesting in photosystem II // traceable author statement /// 0015979 // photosynthesis // inferred from sequence or structural similarity /// 0015979 // photosynthesis // inferred from electronic annotation	0009507 // chloroplast // inferred from direct assay /// 0009507 // chloroplast // inferred from electronic annotation /// 0009535 // chloroplast thylakoid membrane // inferred from direct assay /// 0009579 // thylakoid // inferred from direct assay /// 0009941 // chloroplast envelope // inferred from direct assay /// 0010287 // plastoglobule // inferred from direct assay /// 0016020 // membrane …	0016168 // chlorophyll binding // inferred from sequence or structural similarity /// 0016168 // chlorophyll binding // traceable author statement
267138_s_at	-3.59789	0.00361011	0.116283	DOWN	At2g38210	similar to SOR1 from the fungus Cercospora nicotianae	At.68423	ATPDX1.1 (pyridoxine biosynthesis 1.1); protein heterodimerization	PDX1.1	other intracellular components	0006950 // response to stress // inferred from sequence or structural similarity /// 0008152 // metabolic process // inferred from electronic annotation /// 0008615 // pyridoxine biosynthetic process // inferred from electronic annotation /// 0009723 // response to ethylene stimulus // inferred from sequence or structural similarity /// 0042819 // vitamin B6 biosynthetic process // inferred from …	0005737 // cytoplasm // inferred from electronic annotation /// 0005829 // cytosol // inferred from direct assay /// 0005886 // plasma membrane // inferred from direct assay /// 0009507 // chloroplast // inferred from direct assay	0003824 // catalytic activity // inferred from electronic annotation /// 0005515 // protein binding // inferred from physical interaction /// 0046982 // protein heterodimerization activity // inferred from physical interaction
267158_at	-4.82415	0.000114263	0.0389006	DOWN	At2g37640	putative expansin	At.12794	EXP3	EXP3	cell organization and biogenesis	0006949 // syncytium formation // inferred from expression pattern /// 0007047 // cellular cell wall organization // inferred from electronic annotation /// 0009664 // plant-type cell wall organization // inferred from electronic annotation /// 0009739 // response to gibberellin stimulus // traceable author statement /// 0009826 // unidimensional cell growth // inferred from sequence or structura…	0005576 // extracellular region // inferred from electronic annotation /// 0005618 // cell wall // inferred from electronic annotation /// 0012505 // endomembrane system // inferred from electronic annotation /// 0016020 // membrane // inferred from electronic annotation
267457_at	-2.69298	0.000210711	0.0435262	DOWN	At2g33790	putative proline-rich protein	At.23963	AGP30 (ARABINOGALACTAN PROTEIN30)	AGP30	extracellular		0012505 // endomembrane system // inferred from electronic annotation
267580_at	-2.99921	0.0013349	0.0795181	DOWN	At2g41990	unknown protein	At.28028			unknown molecular functions
