# Supplementary material for: The Arabidopsis Hypoxia Inducible AtR8 Long Non-Coding RNA also Contributes to Plant Defense and Root Elongation Coordinating with WRKY Genes under Low Levels of Salicylic Acid
Source: Noncoding RNA. 2020 Feb 26;6(1):8. doi: 10.3390/ncrna6010008 (PMC7151572; doi:10.3390/ncrna6010008)
Supplement: Supplementary file 1 [file ncrna-06-00008-s001.zip › Supplemental/Supplemental_Table_S3.xlsx]

## Sheet: HyperG tests on DOWN Genes
Supplemental Table 3. Hyper geometrical classification of microarray data (down regulated)
Category	Description	Full set	In subset	Expected in subset	Observed - expected	p-value
15979	photosynthesis	103	15	1	14	9.99201e-16
9765	photosynthesis, light harvesting	20	9	0	9	9.88098e-15
42549	photosystem II stabilization	4	3	0	3	1.7337e-06
6073	cellular glucan metabolic process	33	5	0	5	4.76619e-06
9631	cold acclimation	22	4	0	4	2.13021e-05
10114	response to red light	46	5	0	5	2.54429e-05
35304	regulation of protein dephosphorylation	2	2	0	2	5.8072e-05
9637	response to blue light	32	4	0	4	9.87457e-05
10218	response to far red light	39	4	0	4	0.000216776
18298	protein-chromophore linkage	21	3	0	3	0.000524366
10207	photosystem II assembly	8	2	0	2	0.00157787
19762	glucosinolate catabolic process	8	2	0	2	0.00157787
10205	photoinhibition	9	2	0	2	0.00201858
19684	photosynthesis, light reaction	10	2	0	2	0.00251065
7047	cellular cell wall organization	315	8	2	6	0.00285397
61077	chaperone-mediated protein folding	1	1	0	1	0.00765898
32350	regulation of hormone metabolic process	1	1	0	1	0.00765898
48833	specification of floral organ number	1	1	0	1	0.00765898
9769	photosynthesis, light harvesting in photosystem II	1	1	0	1	0.00765898
6637	acyl-CoA metabolic process	2	1	0	1	0.0152599
6436	tryptophanyl-tRNA aminoacylation	2	1	0	1	0.0152599
42558	pteridine and derivative metabolic process	2	1	0	1	0.0152599
7263	nitric oxide mediated signal transduction	2	1	0	1	0.0152599
90333	regulation of stomatal closure	2	1	0	1	0.0152599
71277	cellular response to calcium ion	2	1	0	1	0.0152599
42744	hydrogen peroxide catabolic process	78	3	1	2	0.0219183
10275	NAD(P)H dehydrogenase complex assembly	3	1	0	1	0.0228032
31167	rRNA methylation	3	1	0	1	0.0228032
42819	vitamin B6 biosynthetic process	3	1	0	1	0.0228032
42823	pyridoxal phosphate biosynthetic process	3	1	0	1	0.0228032
9961	response to 1-aminocyclopropane-1-carboxylic acid	3	1	0	1	0.0228032
15693	magnesium ion transport	3	1	0	1	0.0228032
48481	ovule development	33	2	0	2	0.0262818
272	polysaccharide catabolic process	35	2	0	2	0.0293265
80027	response to herbivore	4	1	0	1	0.0302892
9768	photosynthesis, light harvesting in photosystem I	4	1	0	1	0.0302892
9737	response to abscisic acid stimulus	229	5	2	3	0.0312264
50821	protein stabilization	5	1	0	1	0.0377185
8356	asymmetric cell division	5	1	0	1	0.0377185
10196	nonphotochemical quenching	5	1	0	1	0.0377185
10188	response to microbial phytotoxin	6	1	0	1	0.0450915
9942	longitudinal axis specification	6	1	0	1	0.0450915
9956	radial pattern formation	6	1	0	1	0.0450915
6885	regulation of pH	6	1	0	1	0.0450915
1708	cell fate specification	7	1	0	1	0.0524085
8615	pyridoxine biosynthetic process	7	1	0	1	0.0524085
10082	regulation of root meristem growth	7	1	0	1	0.0524085
55072	iron ion homeostasis	7	1	0	1	0.0524085
55085	transmembrane transport	538	8	4	4	0.0539765
9607	response to biotic stimulus	52	2	0	2	0.0601375
10017	red or far-red light signaling pathway	52	2	0	2	0.0601375
6364	rRNA processing	53	2	0	2	0.0621924
9753	response to jasmonic acid stimulus	120	3	1	2	0.0644795
5975	carbohydrate metabolic process	478	7	4	3	0.0738528
50826	response to freezing	10	1	0	1	0.0740282
9625	response to insect	10	1	0	1	0.0740282
10093	specification of floral organ identity	10	1	0	1	0.0740282
7389	pattern specification process	12	1	0	1	0.0881693
5986	sucrose biosynthetic process	12	1	0	1	0.0881693
32259	methylation	12	1	0	1	0.0881693
9415	response to water	12	1	0	1	0.0881693
42545	cell wall modification	65	2	0	2	0.08857
70417	cellular response to cold	13	1	0	1	0.0951595
6519	cellular amino acid and derivative metabolic process	13	1	0	1	0.0951595
6949	syncytium formation	14	1	0	1	0.102097
42631	cellular response to water deprivation	14	1	0	1	0.102097
9396	folic acid and derivative biosynthetic process	14	1	0	1	0.102097
6979	response to oxidative stress	237	4	2	2	0.10862
19915	lipid storage	15	1	0	1	0.108981
5983	starch catabolic process	15	1	0	1	0.108981
10584	pollen exine formation	16	1	0	1	0.115813
42546	cell wall biogenesis	16	1	0	1	0.115813
6811	ion transport	246	4	2	2	0.120025
6970	response to osmotic stress	82	2	1	1	0.130327
44237	cellular metabolic process	82	2	1	1	0.130327
30154	cell differentiation	85	2	1	1	0.138107
42742	defense response to bacterium	168	3	1	2	0.138122
9414	response to water deprivation	172	3	1	2	0.145205
8152	metabolic process	1461	15	11	4	0.146124
19953	sexual reproduction	21	1	0	1	0.149204
6779	porphyrin biosynthetic process	22	1	0	1	0.155731
6284	base-excision repair	22	1	0	1	0.155731
9739	response to gibberellin stimulus	95	2	1	1	0.164717
6950	response to stress	280	4	2	2	0.167375
30245	cellulose catabolic process	24	1	0	1	0.168636
6869	lipid transport	98	2	1	1	0.172871
9831	plant-type cell wall modification involved in multidimensional cell growth	25	1	0	1	0.175016
6814	sodium ion transport	26	1	0	1	0.181346
6730	one-carbon metabolic process	26	1	0	1	0.181346
6812	cation transport	103	2	1	1	0.186603
9751	response to salicylic acid stimulus	110	2	1	1	0.206073
9828	plant-type cell wall loosening	33	1	0	1	0.224335
15995	chlorophyll biosynthetic process	35	1	0	1	0.236202
16567	protein ubiquitination	122	2	1	1	0.239899
6486	protein glycosylation	36	1	0	1	0.242068
10150	leaf senescence	37	1	0	1	0.247889
6520	cellular amino acid metabolic process	39	1	0	1	0.259399
16042	lipid catabolic process	129	2	1	1	0.259771
9409	response to cold	232	3	2	1	0.262395
9926	auxin polar transport	40	1	0	1	0.265088
42538	hyperosmotic salinity response	42	1	0	1	0.276338
45454	cell redox homeostasis	136	2	1	1	0.279669
7067	mitosis	44	1	0	1	0.287417
9626	plant-type hypersensitive response	44	1	0	1	0.287417
9407	toxin catabolic process	45	1	0	1	0.292893
6629	lipid metabolic process	252	3	2	1	0.30411
6418	tRNA aminoacylation for protein translation	49	1	0	1	0.314385
9873	ethylene mediated signaling pathway	151	2	1	1	0.322134
9664	plant-type cell wall organization	51	1	0	1	0.324887
9624	response to nematode	60	1	0	1	0.370209
6855	drug transmembrane transport	64	1	0	1	0.389373
6810	transport	1157	10	9	1	0.393247
6857	oligopeptide transport	67	1	1	0	0.403366
8643	carbohydrate transport	68	1	1	0	0.40796
6413	translational initiation	68	1	1	0	0.40796
6813	potassium ion transport	73	1	1	0	0.430407
23034	intracellular signaling pathway	78	1	1	0	0.452011
6096	glycolysis	80	1	1	0	0.460424
6396	RNA processing	83	1	1	0	0.472804
9826	unidimensional cell growth	91	1	1	0	0.50446
9733	response to auxin stimulus	227	2	2	0	0.521498
9723	response to ethylene stimulus	96	1	1	0	0.523281
6355	regulation of transcription, DNA-dependent	889	7	7	0	0.526299
48364	root development	97	1	1	0	0.52696
30001	metal ion transport	98	1	1	0	0.53061
22900	electron transport chain	110	1	1	0	0.572299
9734	auxin mediated signaling pathway	110	1	1	0	0.572299
9908	flower development	115	1	1	0	0.588568
9408	response to heat	131	1	1	0	0.63662
9611	response to wounding	132	1	1	0	0.639432
7049	cell cycle	137	1	1	0	0.65317
51301	cell division	141	1	1	0	0.663787
6281	DNA repair	143	1	1	0	0.668974
9793	embryo development ending in seed dormancy	311	2	2	0	0.692464
7275	multicellular organismal development	331	2	3	-1	0.725002
9058	biosynthetic process	171	1	1	0	0.733794
6952	defense response	497	3	4	-1	0.738951
6511	ubiquitin-dependent protein catabolic process	234	1	2	-1	0.837256
45449	regulation of transcription	1541	9	12	-3	0.849204
6350	transcription	1103	6	8	-2	0.859067
55114	oxidation reduction	1126	6	9	-3	0.872047
6468	protein phosphorylation	986	5	8	-3	0.882447
46686	response to cadmium ion	331	1	3	-2	0.924079
6508	proteolysis	406	1	3	-2	0.958066
6412	translation	453	1	3	-2	0.971145
9704	de-etiolation	5	0	0	0	1
51245	negative regulation of cellular defense response	2	0	0	0	1
52573	UDP-D-galactose metabolic process	1	0	0	0	1
32968	positive regulation of RNA elongation from RNA polymerase II promoter	3	0	0	0	1
30307	positive regulation of cell growth	1	0	0	0	1
30308	negative regulation of cell growth	4	0	0	0	1
51246	regulation of protein metabolic process	47	0	0	0	1
42777	plasma membrane ATP synthesis coupled proton transport	4	0	0	0	1
42779	tRNA 3'-trailer cleavage	2	0	0	0	1
6672	ceramide metabolic process	3	0	0	0	1
9700	indole phytoalexin biosynthetic process	2	0	0	0	1
43620	regulation of transcription in response to stress	1	0	0	0	1
42773	ATP synthesis coupled electron transport	1	0	0	0	1
43622	cortical microtubule organization	15	0	0	0	1
42775	mitochondrial ATP synthesis coupled electron transport	1	0	0	0	1
9715	chalcone biosynthetic process	1	0	0	0	1
6207	'de novo' pyrimidine base biosynthetic process	4	0	0	0	1
32955	regulation of barrier septum formation	1	0	0	0	1
32957	inositol trisphosphate metabolic process	7	0	0	0	1
51252	regulation of RNA metabolic process	3	0	0	0	1
9718	anthocyanin biosynthetic process	11	0	0	0	1
51258	protein polymerization	24	0	0	0	1
51259	protein oligomerization	3	0	0	0	1
42787	protein ubiquitination involved in ubiquitin-dependent protein catabolic process	4	0	0	0	1
903	regulation of cell shape during vegetative growth phase	1	0	0	0	1
904	cell morphogenesis involved in differentiation	2	0	0	0	1
16485	protein processing	5	0	0	0	1
42306	regulation of protein import into nucleus	1	0	0	0	1
45814	negative regulation of gene expression, epigenetic	5	0	0	0	1
902	cell morphogenesis	9	0	0	0	1
19509	L-methionine salvage from methylthioadenosine	8	0	0	0	1
16482	cytoplasmic transport	1	0	0	0	1
16481	negative regulation of transcription	37	0	0	0	1
16480	negative regulation of transcription from RNA polymerase III promoter	1	0	0	0	1
42780	tRNA 3'-end processing	4	0	0	0	1
6680	glucosylceramide catabolic process	4	0	0	0	1
7530	sex determination	1	0	0	0	1
43631	RNA polyadenylation	4	0	0	0	1
6656	phosphatidylcholine biosynthetic process	4	0	0	0	1
6655	phosphatidylglycerol biosynthetic process	2	0	0	0	1
51260	protein homooligomerization	5	0	0	0	1
6659	phosphatidylserine biosynthetic process	2	0	0	0	1
16458	gene silencing	9	0	0	0	1
32940	secretion by cell	2	0	0	0	1
42793	transcription from plastid promoter	3	0	0	0	1
6651	diacylglycerol biosynthetic process	1	0	0	0	1
51276	chromosome organization	9	0	0	0	1
42325	regulation of phosphorylation	3	0	0	0	1
45836	positive regulation of meiosis	1	0	0	0	1
45839	negative regulation of mitosis	1	0	0	0	1
32928	regulation of superoxide anion generation	1	0	0	0	1
6661	phosphatidylinositol biosynthetic process	3	0	0	0	1
6662	glycerol ether metabolic process	32	0	0	0	1
6665	sphingolipid metabolic process	8	0	0	0	1
6633	fatty acid biosynthetic process	121	0	1	-1	1
6636	unsaturated fatty acid biosynthetic process	7	0	0	0	1
51289	protein homotetramerization	2	0	0	0	1
6635	fatty acid beta-oxidation	27	0	0	0	1
32922	circadian regulation of gene expression	2	0	0	0	1
35195	gene silencing by miRNA	2	0	0	0	1
35194	posttranscriptional gene silencing by RNA	6	0	0	0	1
45848	positive regulation of nitrogen utilization	1	0	0	0	1
35196	production of miRNAs involved in gene silencing by miRNA	10	0	0	0	1
6631	fatty acid metabolic process	40	0	0	0	1
42335	cuticle development	15	0	0	0	1
43666	regulation of phosphoprotein phosphatase activity	1	0	0	0	1
6644	phospholipid metabolic process	4	0	0	0	1
6646	phosphatidylethanolamine biosynthetic process	1	0	0	0	1
6649	phospholipid transfer to membrane	1	0	0	0	1
16444	somatic cell DNA recombination	4	0	0	0	1
16441	posttranscriptional gene silencing	8	0	0	0	1
42343	indole glucosinolate metabolic process	1	0	0	0	1
42344	indole glucosinolate catabolic process	3	0	0	0	1
6642	triglyceride mobilization	1	0	0	0	1
6612	protein targeting to membrane	4	0	0	0	1
76	DNA replication checkpoint	1	0	0	0	1
6611	protein export from nucleus	2	0	0	0	1
6614	SRP-dependent cotranslational protein targeting to membrane	11	0	0	0	1
72	M phase specific microtubule process	1	0	0	0	1
6617	SRP-dependent cotranslational protein targeting to membrane, signal sequence recognition	4	0	0	0	1
42350	GDP-L-fucose biosynthetic process	1	0	0	0	1
45860	positive regulation of protein kinase activity	1	0	0	0	1
42351	'de novo' GDP-L-fucose biosynthetic process	1	0	0	0	1
42352	GDP-L-fucose salvage	1	0	0	0	1
42353	fucose biosynthetic process	1	0	0	0	1
79	regulation of cyclin-dependent protein kinase activity	4	0	0	0	1
43201	response to leucine	1	0	0	0	1
43686	co-translational protein modification	1	0	0	0	1
42355	L-fucose catabolic process	1	0	0	0	1
43687	post-translational protein modification	46	0	0	0	1
46713	boron transport	4	0	0	0	1
77	DNA damage checkpoint	1	0	0	0	1
6623	protein targeting to vacuole	22	0	0	0	1
86	G2/M transition of mitotic cell cycle	1	0	0	0	1
6625	protein targeting to peroxisome	3	0	0	0	1
85	G2 phase of mitotic cell cycle	4	0	0	0	1
6624	vacuolar protein processing	4	0	0	0	1
82	G1/S transition of mitotic cell cycle	4	0	0	0	1
6626	protein targeting to mitochondrion	16	0	0	0	1
80	G1 phase of mitotic cell cycle	4	0	0	0	1
43693	monoterpene biosynthetic process	2	0	0	0	1
42362	fat-soluble vitamin biosynthetic process	1	0	0	0	1
6621	protein retention in ER lumen	6	0	0	0	1
45876	positive regulation of sister chromatid cohesion	1	0	0	0	1
42371	vitamin K biosynthetic process	1	0	0	0	1
46739	spread of virus in host	1	0	0	0	1
42372	phylloquinone biosynthetic process	6	0	0	0	1
2239	response to oomycetes	1	0	0	0	1
19919	peptidyl-arginine methylation, to asymmetrical-dimethyl arginine	4	0	0	0	1
2238	response to molecule of fungal origin	5	0	0	0	1
59	protein import into nucleus, docking	13	0	0	0	1
2237	response to molecule of bacterial origin	11	0	0	0	1
2240	response to molecule of oomycetes origin	2	0	0	0	1
6605	protein targeting	10	0	0	0	1
60	protein import into nucleus, translocation	5	0	0	0	1
6606	protein import into nucleus	16	0	0	0	1
65002	intracellular protein transmembrane transport	1	0	0	0	1
45893	positive regulation of transcription, DNA-dependent	7	0	0	0	1
46740	spread of virus in host, cell to cell	2	0	0	0	1
45892	negative regulation of transcription, DNA-dependent	2	0	0	0	1
42391	regulation of membrane potential	1	0	0	0	1
43241	protein complex disassembly	1	0	0	0	1
38	very long-chain fatty acid metabolic process	15	0	0	0	1
42398	cellular amino acid derivative biosynthetic process	5	0	0	0	1
2213	defense response to insect	10	0	0	0	1
43247	telomere maintenance in response to DNA damage	2	0	0	0	1
43248	proteasome assembly	3	0	0	0	1
41	transition metal ion transport	1	0	0	0	1
32091	negative regulation of protein binding	1	0	0	0	1
2229	defense response to oomycetes	9	0	0	0	1
43254	regulation of protein complex assembly	1	0	0	0	1
43255	regulation of carbohydrate biosynthetic process	2	0	0	0	1
45	autophagic vacuole assembly	3	0	0	0	1
71731	response to nitric oxide	1	0	0	0	1
15986	ATP synthesis coupled proton transport	41	0	0	0	1
71732	cellular response to nitric oxide	1	0	0	0	1
10299	detoxification of cobalt ion	1	0	0	0	1
2679	respiratory burst involved in defense response	4	0	0	0	1
43266	regulation of potassium ion transport	1	0	0	0	1
46777	protein autophosphorylation	22	0	0	0	1
43268	positive regulation of potassium ion transport	1	0	0	0	1
43269	regulation of ion transport	1	0	0	0	1
15996	chlorophyll catabolic process	10	0	0	0	1
15994	chlorophyll metabolic process	4	0	0	0	1
15992	proton transport	51	0	0	0	1
15991	ATP hydrolysis coupled proton transport	6	0	0	0	1
46786	viral replication complex formation and maintenance	4	0	0	0	1
46785	microtubule polymerization	3	0	0	0	1
27	ribosomal large subunit assembly	1	0	0	0	1
24	maltose biosynthetic process	1	0	0	0	1
25	maltose catabolic process	1	0	0	0	1
23	maltose metabolic process	2	0	0	0	1
15969	guanosine tetraphosphate metabolic process	4	0	0	0	1
15967	diadenosine tetraphosphate catabolic process	1	0	0	0	1
15966	diadenosine tetraphosphate biosynthetic process	2	0	0	0	1
10270	photosystem II oxygen evolving complex assembly	2	0	0	0	1
10271	regulation of chlorophyll catabolic process	3	0	0	0	1
10273	detoxification of copper ion	1	0	0	0	1
478	endonucleolytic cleavage involved in rRNA processing	1	0	0	0	1
10289	homogalacturonan biosynthetic process	3	0	0	0	1
15977	carbon fixation	9	0	0	0	1
15976	carbon utilization	6	0	0	0	1
10286	heat acclimation	18	0	0	0	1
10288	response to lead ion	4	0	0	0	1
48509	regulation of meristem development	7	0	0	0	1
48507	meristem development	10	0	0	0	1
48508	embryonic meristem development	2	0	0	0	1
9294	DNA mediated transformation	25	0	0	0	1
488	maturation of LSU-rRNA from tetracistronic rRNA transcript (SSU-rRNA, LSU-rRNA, 4.5S-rRNA, 5S-rRNA)	1	0	0	0	1
489	maturation of SSU-rRNA from tetracistronic rRNA transcript (SSU-rRNA, LSU-rRNA, 4.5S-rRNA, 5S-rRNA)	1	0	0	0	1
9299	mRNA transcription	2	0	0	0	1
2	mitochondrial genome maintenance	2	0	0	0	1
48505	regulation of timing of cell differentiation	1	0	0	0	1
3	reproduction	3	0	0	0	1
48504	regulation of timing of organ formation	1	0	0	0	1
10256	endomembrane system organization	1	0	0	0	1
50832	defense response to fungus	123	0	1	-1	1
10258	NADH dehydrogenase complex (plastoquinone) assembly	2	0	0	0	1
10252	auxin homeostasis	14	0	0	0	1
34227	tRNA thio-modification	1	0	0	0	1
10253	UDP-rhamnose biosynthetic process	4	0	0	0	1
10254	nectary development	3	0	0	0	1
15940	pantothenate biosynthetic process	4	0	0	0	1
10255	glucose mediated signaling pathway	5	0	0	0	1
50829	defense response to Gram-negative bacterium	1	0	0	0	1
9263	deoxyribonucleotide biosynthetic process	1	0	0	0	1
32042	mitochondrial DNA metabolic process	1	0	0	0	1
9267	cellular response to starvation	4	0	0	0	1
1789	G-protein signaling, coupled to S1P second messenger (sphingosine kinase activating)	1	0	0	0	1
48513	organ development	3	0	0	0	1
9268	response to pH	1	0	0	0	1
48510	regulation of timing of transition from vegetative to reproductive phase	22	0	0	0	1
45488	pectin metabolic process	1	0	0	0	1
9266	response to temperature stimulus	15	0	0	0	1
48511	rhythmic process	21	0	0	0	1
45487	gibberellin catabolic process	6	0	0	0	1
45489	pectin biosynthetic process	5	0	0	0	1
45005	maintenance of fidelity involved in DNA-dependent DNA replication	2	0	0	0	1
9269	response to desiccation	19	0	0	0	1
60627	regulation of vesicle-mediated transport	1	0	0	0	1
45490	pectin catabolic process	2	0	0	0	1
34219	carbohydrate transmembrane transport	1	0	0	0	1
45493	xylan catabolic process	4	0	0	0	1
45492	xylan biosynthetic process	1	0	0	0	1
45010	actin nucleation	9	0	0	0	1
10267	production of ta-siRNAs involved in RNA interference	12	0	0	0	1
10268	brassinosteroid homeostasis	6	0	0	0	1
10269	response to selenium ion	1	0	0	0	1
10263	tricyclic triterpenoid biosynthetic process	2	0	0	0	1
10264	myo-inositol hexakisphosphate biosynthetic process	4	0	0	0	1
10265	SCF complex assembly	1	0	0	0	1
10266	response to vitamin B1	2	0	0	0	1
9270	response to humidity	2	0	0	0	1
10260	organ senescence	2	0	0	0	1
7090	regulation of S phase of mitotic cell cycle	1	0	0	0	1
7093	mitotic cell cycle checkpoint	1	0	0	0	1
10262	somatic embryogenesis	5	0	0	0	1
7094	mitotic cell cycle spindle assembly checkpoint	4	0	0	0	1
9273	peptidoglycan-based cell wall biogenesis	1	0	0	0	1
45014	negative regulation of transcription by glucose	1	0	0	0	1
46345	abscisic acid catabolic process	2	0	0	0	1
48527	lateral root development	26	0	0	0	1
45017	glycerolipid biosynthetic process	1	0	0	0	1
48528	post-embryonic root development	5	0	0	0	1
48530	fruit morphogenesis	1	0	0	0	1
10239	chloroplast mRNA processing	1	0	0	0	1
45022	early endosome to late endosome transport	1	0	0	0	1
10234	tapetal cell fate specification	1	0	0	0	1
10235	guard mother cell cytokinesis	1	0	0	0	1
10236	plastoquinone biosynthetic process	4	0	0	0	1
10230	alternative respiration	1	0	0	0	1
10231	maintenance of seed dormancy	4	0	0	0	1
33356	UDP-L-arabinose metabolic process	1	0	0	0	1
10233	phloem transport	2	0	0	0	1
7062	sister chromatid cohesion	11	0	0	0	1
9240	isopentenyl diphosphate biosynthetic process	1	0	0	0	1
9245	lipid A biosynthetic process	5	0	0	0	1
9249	protein lipoylation	1	0	0	0	1
9247	glycolipid biosynthetic process	7	0	0	0	1
15937	coenzyme A biosynthetic process	6	0	0	0	1
15936	coenzyme A metabolic process	2	0	0	0	1
10245	radial microtubular system formation	1	0	0	0	1
10246	rhamnogalacturonan I biosynthetic process	1	0	0	0	1
32012	regulation of ARF protein signal transduction	7	0	0	0	1
10248	establishment or maintenance of transmembrane electrochemical gradient	1	0	0	0	1
19048	virus-host interaction	1	0	0	0	1
15931	nucleobase, nucleoside, nucleotide and nucleic acid transport	1	0	0	0	1
10241	ent-kaurene oxidation to kaurenoic acid	1	0	0	0	1
10243	response to organic nitrogen	1	0	0	0	1
10244	response to low fluence blue light stimulus by blue low-fluence system	4	0	0	0	1
9252	peptidoglycan biosynthetic process	4	0	0	0	1
32491	detection of molecule of fungal origin	1	0	0	0	1
9250	glucan biosynthetic process	5	0	0	0	1
51707	response to other organism	50	0	0	0	1
1778	plasma membrane repair	1	0	0	0	1
9257	10-formyltetrahydrofolate biosynthetic process	1	0	0	0	1
7076	mitotic chromosome condensation	1	0	0	0	1
45037	protein import into chloroplast stroma	8	0	0	0	1
48544	recognition of pollen	38	0	0	0	1
45036	protein targeting to chloroplast	14	0	0	0	1
45039	protein import into mitochondrial inner membrane	6	0	0	0	1
46369	galactose biosynthetic process	1	0	0	0	1
45038	protein import into chloroplast thylakoid membrane	6	0	0	0	1
9259	ribonucleotide metabolic process	1	0	0	0	1
45040	protein import into mitochondrial outer membrane	5	0	0	0	1
15908	fatty acid transport	1	0	0	0	1
9229	thiamin diphosphate biosynthetic process	1	0	0	0	1
10216	maintenance of DNA methylation	7	0	0	0	1
46373	L-arabinose metabolic process	2	0	0	0	1
15904	tetracycline transport	3	0	0	0	1
10212	response to ionizing radiation	2	0	0	0	1
10213	non-photoreactive DNA repair	2	0	0	0	1
51726	regulation of cell cycle	61	0	0	0	1
10214	seed coat development	9	0	0	0	1
10215	cellulose microfibril organization	4	0	0	0	1
71329	cellular response to sucrose stimulus	2	0	0	0	1
9220	pyrimidine ribonucleotide biosynthetic process	2	0	0	0	1
48554	positive regulation of metalloenzyme activity	2	0	0	0	1
9228	thiamin biosynthetic process	8	0	0	0	1
9225	nucleotide-sugar metabolic process	19	0	0	0	1
9226	nucleotide-sugar biosynthetic process	1	0	0	0	1
10227	floral organ abscission	13	0	0	0	1
45053	protein retention in Golgi apparatus	1	0	0	0	1
10228	vegetative to reproductive phase transition of meristem	47	0	0	0	1
48564	photosystem I assembly	4	0	0	0	1
15916	fatty acyl CoA transport	1	0	0	0	1
10229	inflorescence development	7	0	0	0	1
15914	phospholipid transport	13	0	0	0	1
10223	secondary shoot formation	10	0	0	0	1
70475	rRNA base methylation	1	0	0	0	1
10224	response to UV-B	40	0	0	0	1
10225	response to UV-C	2	0	0	0	1
10226	response to lithium ion	1	0	0	0	1
31146	SCF-dependent proteasomal ubiquitin-dependent protein catabolic process	5	0	0	0	1
10220	positive regulation of vernalization response	2	0	0	0	1
10221	negative regulation of vernalization response	1	0	0	0	1
10222	stem vascular tissue pattern formation	2	0	0	0	1
8380	RNA splicing	67	0	1	-1	1
9231	riboflavin biosynthetic process	10	0	0	0	1
7050	cell cycle arrest	8	0	0	0	1
9234	menaquinone biosynthetic process	2	0	0	0	1
7059	chromosome segregation	16	0	0	0	1
48569	post-embryonic organ development	1	0	0	0	1
9236	cobalamin biosynthetic process	2	0	0	0	1
50891	multicellular organismal water homeostasis	1	0	0	0	1
48574	long-day photoperiodism, flowering	5	0	0	0	1
18160	peptidyl-pyrromethane cofactor linkage	1	0	0	0	1
48575	short-day photoperiodism, flowering	3	0	0	0	1
48573	photoperiodism, flowering	28	0	0	0	1
46396	D-galacturonate metabolic process	1	0	0	0	1
33310	chlorophyll a catabolic process	1	0	0	0	1
10670	positive regulation of oxygen and reactive oxygen species metabolic process	2	0	0	0	1
19499	cyanide metabolic process	2	0	0	0	1
50896	response to stimulus	18	0	0	0	1
6171	cAMP biosynthetic process	3	0	0	0	1
9682	induced systemic resistance	2	0	0	0	1
7020	microtubule nucleation	4	0	0	0	1
48578	positive regulation of long-day photoperiodism, flowering	2	0	0	0	1
9685	gibberellin metabolic process	2	0	0	0	1
9686	gibberellin biosynthetic process	18	0	0	0	1
46398	UDP-glucuronate metabolic process	1	0	0	0	1
9202	deoxyribonucleoside triphosphate biosynthetic process	1	0	0	0	1
7021	tubulin complex assembly	6	0	0	0	1
48579	negative regulation of long-day photoperiodism, flowering	3	0	0	0	1
6177	GMP biosynthetic process	3	0	0	0	1
9684	indoleacetic acid biosynthetic process	9	0	0	0	1
48577	negative regulation of short-day photoperiodism, flowering	2	0	0	0	1
9687	abscisic acid metabolic process	5	0	0	0	1
9688	abscisic acid biosynthetic process	12	0	0	0	1
48586	regulation of long-day photoperiodism, flowering	1	0	0	0	1
10206	photosystem II repair	8	0	0	0	1
19481	L-alanine catabolic process, by transamination	1	0	0	0	1
10208	pollen wall assembly	4	0	0	0	1
10201	response to continuous far red light stimulus by the high-irradiance response system	2	0	0	0	1
19484	beta-alanine catabolic process	1	0	0	0	1
10202	response to low fluence red light stimulus	1	0	0	0	1
10686	tetracyclic triterpenoid biosynthetic process	1	0	0	0	1
10203	response to very low fluence red light stimulus	1	0	0	0	1
31122	cytoplasmic microtubule organization	1	0	0	0	1
10204	defense response signaling pathway, resistance gene-independent	10	0	0	0	1
71345	cellular response to cytokine stimulus	1	0	0	0	1
31123	RNA 3'-end processing	6	0	0	0	1
34635	glutathione transport	3	0	0	0	1
10200	response to chitin	119	0	1	-1	1
32456	endocytic recycling	2	0	0	0	1
51754	meiotic sister chromatid cohesion, centromeric	2	0	0	0	1
6182	cGMP biosynthetic process	4	0	0	0	1
8361	regulation of cell size	4	0	0	0	1
9693	ethylene biosynthetic process	22	0	0	0	1
7031	peroxisome organization	15	0	0	0	1
1736	establishment of planar polarity	3	0	0	0	1
9690	cytokinin metabolic process	10	0	0	0	1
8360	regulation of cell shape	15	0	0	0	1
6183	GTP biosynthetic process	5	0	0	0	1
9691	cytokinin biosynthetic process	19	0	0	0	1
7030	Golgi organization	7	0	0	0	1
7033	vacuole organization	12	0	0	0	1
48589	developmental growth	10	0	0	0	1
9696	salicylic acid metabolic process	5	0	0	0	1
9697	salicylic acid biosynthetic process	6	0	0	0	1
7032	endosome organization	2	0	0	0	1
48103	somatic stem cell division	1	0	0	0	1
6188	IMP biosynthetic process	2	0	0	0	1
7035	vacuolar acidification	1	0	0	0	1
9694	jasmonic acid metabolic process	4	0	0	0	1
9695	jasmonic acid biosynthetic process	22	0	0	0	1
7034	vacuolar transport	5	0	0	0	1
6189	'de novo' IMP biosynthetic process	6	0	0	0	1
9698	phenylpropanoid metabolic process	19	0	0	0	1
9699	phenylpropanoid biosynthetic process	12	0	0	0	1
31116	positive regulation of microtubule polymerization	2	0	0	0	1
51762	sesquiterpene biosynthetic process	2	0	0	0	1
31119	tRNA pseudouridine synthesis	6	0	0	0	1
7009	plasma membrane organization	1	0	0	0	1
31118	rRNA pseudouridine synthesis	1	0	0	0	1
45088	regulation of innate immune response	1	0	0	0	1
45087	innate immune response	139	0	1	-1	1
30261	chromosome condensation	5	0	0	0	1
34620	cellular response to unfolded protein	2	0	0	0	1
10654	apical cell fate commitment	1	0	0	0	1
31110	regulation of microtubule polymerization or depolymerization	1	0	0	0	1
19477	L-lysine catabolic process	1	0	0	0	1
19478	D-amino acid catabolic process	1	0	0	0	1
31115	negative regulation of microtubule polymerization	1	0	0	0	1
1709	cell fate determination	4	0	0	0	1
42814	monopolar cell growth	2	0	0	0	1
9660	amyloplast organization	3	0	0	0	1
31591	wybutosine biosynthetic process	1	0	0	0	1
42816	vitamin B6 metabolic process	1	0	0	0	1
7000	nucleolus organization	3	0	0	0	1
9663	plasmodesma organization	1	0	0	0	1
8333	endosome to lysosome transport	4	0	0	0	1
9661	chromoplast organization	1	0	0	0	1
48598	embryonic morphogenesis	2	0	0	0	1
9662	etioplast organization	3	0	0	0	1
7004	telomere maintenance via telomerase	2	0	0	0	1
7005	mitochondrion organization	7	0	0	0	1
7018	microtubule-based movement	74	0	1	-1	1
30259	lipid glycosylation	7	0	0	0	1
42817	pyridoxal metabolic process	1	0	0	0	1
71366	cellular response to indolebutyric acid stimulus	2	0	0	0	1
18131	oxazole or thiazole biosynthetic process	1	0	0	0	1
71365	cellular response to auxin stimulus	1	0	0	0	1
19464	glycine decarboxylation via glycine cleavage system	6	0	0	0	1
71369	cellular response to ethylene stimulus	1	0	0	0	1
34613	cellular protein localization	1	0	0	0	1
6164	purine nucleotide biosynthetic process	13	0	0	0	1
7010	cytoskeleton organization	23	0	0	0	1
6163	purine nucleotide metabolic process	3	0	0	0	1
6166	purine ribonucleoside salvage	5	0	0	0	1
7015	actin filament organization	9	0	0	0	1
6168	adenine salvage	5	0	0	0	1
6167	AMP biosynthetic process	1	0	0	0	1
7017	microtubule-based process	24	0	0	0	1
6169	adenosine salvage	2	0	0	0	1
34605	cellular response to heat	4	0	0	0	1
6139	nucleobase, nucleoside, nucleotide and nucleic acid metabolic process	42	0	0	0	1
51782	negative regulation of cell division	3	0	0	0	1
9649	entrainment of circadian clock	1	0	0	0	1
51781	positive regulation of cell division	2	0	0	0	1
9647	skotomorphogenesis	4	0	0	0	1
9648	photoperiodism	5	0	0	0	1
51783	regulation of nuclear division	1	0	0	0	1
51307	meiotic chromosome separation	1	0	0	0	1
51302	regulation of cell division	9	0	0	0	1
30244	cellulose biosynthetic process	38	0	0	0	1
51304	chromosome separation	1	0	0	0	1
51788	response to misfolded protein	3	0	0	0	1
19458	methionine catabolic process via 2-oxobutanoate	1	0	0	0	1
9641	shade avoidance	9	0	0	0	1
9642	response to light intensity	7	0	0	0	1
9640	photomorphogenesis	42	0	0	0	1
9645	response to low light intensity stimulus	2	0	0	0	1
9646	response to absence of light	11	0	0	0	1
22621	shoot system development	6	0	0	0	1
9643	photosynthetic acclimation	1	0	0	0	1
9644	response to high light intensity	40	0	0	0	1
51792	medium-chain fatty acid biosynthetic process	1	0	0	0	1
9658	chloroplast organization	45	0	0	0	1
51791	medium-chain fatty acid metabolic process	2	0	0	0	1
10647	positive regulation of cell communication	1	0	0	0	1
22619	generative cell differentiation	1	0	0	0	1
9652	thigmotropism	4	0	0	0	1
9653	anatomical structure morphogenesis	4	0	0	0	1
9650	UV protection	3	0	0	0	1
6144	purine base metabolic process	2	0	0	0	1
9651	response to salt stress	344	0	3	-3	1
9657	plastid organization	10	0	0	0	1
6145	purine base catabolic process	1	0	0	0	1
9627	systemic acquired resistance	23	0	0	0	1
9628	response to abiotic stimulus	13	0	0	0	1
10617	circadian regulation of calcium ion oscillation	3	0	0	0	1
10618	aerenchyma formation	3	0	0	0	1
51322	anaphase	1	0	0	0	1
9629	response to gravity	2	0	0	0	1
32880	regulation of protein localization	5	0	0	0	1
19430	removal of superoxide radicals	10	0	0	0	1
19432	triglyceride biosynthetic process	4	0	0	0	1
19433	triglyceride catabolic process	3	0	0	0	1
18106	peptidyl-histidine phosphorylation	14	0	0	0	1
22603	regulation of anatomical structure morphogenesis	4	0	0	0	1
6593	ornithine catabolic process	1	0	0	0	1
9620	response to fungus	34	0	0	0	1
6595	polyamine metabolic process	1	0	0	0	1
6110	regulation of glycolysis	1	0	0	0	1
6597	spermine biosynthetic process	4	0	0	0	1
6596	polyamine biosynthetic process	9	0	0	0	1
6598	polyamine catabolic process	3	0	0	0	1
9638	phototropism	14	0	0	0	1
32877	positive regulation of DNA endoreduplication	2	0	0	0	1
50000	chromosome localization	1	0	0	0	1
9639	response to red or far red light	33	0	0	0	1
10628	positive regulation of gene expression	3	0	0	0	1
32876	negative regulation of DNA endoreduplication	4	0	0	0	1
6127	glycerophosphate shuttle	1	0	0	0	1
9636	response to toxin	8	0	0	0	1
10629	negative regulation of gene expression	1	0	0	0	1
10623	developmental programmed cell death	2	0	0	0	1
31540	regulation of anthocyanin biosynthetic process	7	0	0	0	1
32875	regulation of DNA endoreduplication	4	0	0	0	1
19428	allantoin biosynthetic process	1	0	0	0	1
15074	DNA integration	3	0	0	0	1
9630	gravitropism	22	0	0	0	1
6120	mitochondrial electron transport, NADH to ubiquinone	8	0	0	0	1
6122	mitochondrial electron transport, ubiquinol to cytochrome c	7	0	0	0	1
6121	mitochondrial electron transport, succinate to ubiquinone	5	0	0	0	1
9635	response to herbicide	5	0	0	0	1
6123	mitochondrial electron transport, cytochrome c to oxygen	1	0	0	0	1
9605	response to external stimulus	2	0	0	0	1
9606	tropism	1	0	0	0	1
31537	regulation of anthocyanin metabolic process	3	0	0	0	1
31539	positive regulation of anthocyanin metabolic process	2	0	0	0	1
32862	activation of Rho GTPase activity	1	0	0	0	1
51347	positive regulation of transferase activity	1	0	0	0	1
45901	positive regulation of translational elongation	3	0	0	0	1
45900	negative regulation of translational elongation	2	0	0	0	1
19419	sulfate reduction	4	0	0	0	1
45905	positive regulation of translational termination	3	0	0	0	1
6571	tyrosine biosynthetic process	5	0	0	0	1
6570	tyrosine metabolic process	1	0	0	0	1
6573	valine metabolic process	4	0	0	0	1
6572	tyrosine catabolic process	2	0	0	0	1
6574	valine catabolic process	1	0	0	0	1
9616	virus induced gene silencing	7	0	0	0	1
6106	fumarate metabolic process	1	0	0	0	1
9617	response to bacterium	66	0	1	-1	1
6108	malate metabolic process	16	0	0	0	1
32857	activation of ARF GTPase activity	1	0	0	0	1
9615	response to virus	24	0	0	0	1
10608	posttranscriptional regulation of gene expression	1	0	0	0	1
10601	positive regulation of auxin biosynthetic process	1	0	0	0	1
6109	regulation of carbohydrate metabolic process	5	0	0	0	1
10602	regulation of 1-aminocyclopropane-1-carboxylate metabolic process	1	0	0	0	1
10600	regulation of auxin biosynthetic process	1	0	0	0	1
19408	dolichol biosynthetic process	7	0	0	0	1
9612	response to mechanical stimulus	9	0	0	0	1
6102	isocitrate metabolic process	11	0	0	0	1
6101	citrate metabolic process	3	0	0	0	1
9610	response to symbiotic fungus	10	0	0	0	1
45910	negative regulation of DNA recombination	2	0	0	0	1
6103	2-oxoglutarate metabolic process	5	0	0	0	1
6556	S-adenosylmethionine biosynthetic process	4	0	0	0	1
6559	L-phenylalanine catabolic process	6	0	0	0	1
48194	Golgi vesicle budding	1	0	0	0	1
51365	cellular response to potassium ion starvation	2	0	0	0	1
31998	regulation of fatty acid beta-oxidation	2	0	0	0	1
48193	Golgi vesicle transport	4	0	0	0	1
19877	diaminopimelate biosynthetic process	4	0	0	0	1
45926	negative regulation of growth	1	0	0	0	1
42891	antibiotic transport	1	0	0	0	1
6551	leucine metabolic process	1	0	0	0	1
6552	leucine catabolic process	4	0	0	0	1
6555	methionine metabolic process	2	0	0	0	1
6568	tryptophan metabolic process	6	0	0	0	1
6567	threonine catabolic process	2	0	0	0	1
6569	tryptophan catabolic process	2	0	0	0	1
31508	centromeric heterochromatin formation	1	0	0	0	1
31507	heterochromatin formation	3	0	0	0	1
42425	choline biosynthetic process	1	0	0	0	1
15031	protein transport	341	0	3	-3	1
6560	proline metabolic process	3	0	0	0	1
6562	proline catabolic process	2	0	0	0	1
6561	proline biosynthetic process	6	0	0	0	1
6564	L-serine biosynthetic process	6	0	0	0	1
6563	L-serine metabolic process	7	0	0	0	1
6566	threonine metabolic process	2	0	0	0	1
45931	positive regulation of mitotic cell cycle	1	0	0	0	1
6535	cysteine biosynthetic process from serine	15	0	0	0	1
6534	cysteine metabolic process	2	0	0	0	1
30643	cellular phosphate ion homeostasis	2	0	0	0	1
6537	glutamate biosynthetic process	6	0	0	0	1
6536	glutamate metabolic process	9	0	0	0	1
16337	cell-cell adhesion	2	0	0	0	1
19853	L-ascorbic acid biosynthetic process	14	0	0	0	1
19856	pyrimidine base biosynthetic process	1	0	0	0	1
45941	positive regulation of transcription	50	0	0	0	1
6531	aspartate metabolic process	5	0	0	0	1
6546	glycine catabolic process	9	0	0	0	1
6545	glycine biosynthetic process	2	0	0	0	1
6548	histidine catabolic process	2	0	0	0	1
6540	glutamate decarboxylation to succinate	2	0	0	0	1
6542	glutamine biosynthetic process	7	0	0	0	1
6541	glutamine metabolic process	16	0	0	0	1
6544	glycine metabolic process	8	0	0	0	1
6997	nucleus organization	2	0	0	0	1
6513	protein monoubiquitination	1	0	0	0	1
3006	developmental process involved in reproduction	2	0	0	0	1
6516	glycoprotein catabolic process	4	0	0	0	1
16311	dephosphorylation	24	0	0	0	1
16310	phosphorylation	30	0	0	0	1
19835	cytolysis	1	0	0	0	1
19836	hemolysis by symbiont of host erythrocytes	1	0	0	0	1
70918	production of small RNA involved in gene silencing by RNA	1	0	0	0	1
42450	arginine biosynthetic process via ornithine	2	0	0	0	1
6990	positive regulation of gene-specific transcription involved in unfolded protein response	1	0	0	0	1
45962	positive regulation of development, heterochronic	8	0	0	0	1
6995	cellular response to nitrogen starvation	9	0	0	0	1
6526	arginine biosynthetic process	9	0	0	0	1
6525	arginine metabolic process	2	0	0	0	1
6527	arginine catabolic process	3	0	0	0	1
6529	asparagine biosynthetic process	4	0	0	0	1
46827	positive regulation of protein export from nucleus	1	0	0	0	1
19827	stem cell maintenance	7	0	0	0	1
6521	regulation of cellular amino acid metabolic process	1	0	0	0	1
6974	response to DNA damage stimulus	66	0	1	-1	1
31930	mitochondria-nucleus signaling pathway	3	0	0	0	1
31936	negative regulation of chromatin silencing	1	0	0	0	1
46836	glycolipid transport	5	0	0	0	1
46835	carbohydrate phosphorylation	2	0	0	0	1
6972	hyperosmotic response	9	0	0	0	1
6986	response to unfolded protein	1	0	0	0	1
6987	activation of signaling protein activity involved in unfolded protein response	1	0	0	0	1
6506	GPI anchor biosynthetic process	14	0	0	0	1
6505	GPI anchor metabolic process	3	0	0	0	1
34196	acylglycerol transport	1	0	0	0	1
6982	response to lipid hydroperoxide	1	0	0	0	1
45995	regulation of embryonic development	3	0	0	0	1
43335	protein unfolding	1	0	0	0	1
6983	ER overload response	1	0	0	0	1
23052	signaling	1	0	0	0	1
6955	immune response	4	0	0	0	1
6954	inflammatory response	4	0	0	0	1
42493	response to drug	1	0	0	0	1
46854	phosphoinositide phosphorylation	3	0	0	0	1
46853	inositol and derivative phosphorylation	1	0	0	0	1
46855	inositol phosphate dephosphorylation	3	0	0	0	1
6968	cellular defense response	1	0	0	0	1
35024	negative regulation of Rho protein signal transduction	1	0	0	0	1
42026	protein refolding	7	0	0	0	1
42023	DNA endoreduplication	15	0	0	0	1
46865	terpenoid transport	1	0	0	0	1
394	RNA splicing, via endonucleolytic cleavage and ligation	2	0	0	0	1
10197	polar nucleus fusion	14	0	0	0	1
35019	somatic stem cell maintenance	1	0	0	0	1
15886	heme transport	2	0	0	0	1
10198	synergid death	1	0	0	0	1
10199	organ boundary specification between lateral organs and the meristem	6	0	0	0	1
15884	folic acid transport	1	0	0	0	1
10193	response to ozone	23	0	0	0	1
18920	glyphosate metabolic process	1	0	0	0	1
10190	cytochrome b6f complex assembly	7	0	0	0	1
10192	mucilage biosynthetic process	1	0	0	0	1
398	nuclear mRNA splicing, via spliceosome	29	0	0	0	1
2100	tRNA wobble adenosine to inosine editing	1	0	0	0	1
6944	cellular membrane fusion	31	0	0	0	1
2103	endonucleolytic cleavage of tetracistronic rRNA transcript (SSU-rRNA, LSU-rRNA, 4.5S-rRNA, 5S-rRNA)	1	0	0	0	1
372	Group I intron splicing	1	0	0	0	1
373	Group II intron splicing	7	0	0	0	1
6913	nucleocytoplasmic transport	20	0	0	0	1
6915	apoptosis	159	0	1	-1	1
6914	autophagy	20	0	0	0	1
6917	induction of apoptosis	3	0	0	0	1
6916	anti-apoptosis	5	0	0	0	1
15867	ATP transport	3	0	0	0	1
15866	ADP transport	3	0	0	0	1
15865	purine nucleotide transport	4	0	0	0	1
15864	pyrimidine nucleoside transport	1	0	0	0	1
46417	chorismate metabolic process	3	0	0	0	1
9186	deoxyribonucleoside diphosphate metabolic process	2	0	0	0	1
43388	positive regulation of DNA binding	1	0	0	0	1
44238	primary metabolic process	1	0	0	0	1
10186	positive regulation of cellular defense response	2	0	0	0	1
10187	negative regulation of seed germination	9	0	0	0	1
10189	vitamin E biosynthetic process	7	0	0	0	1
10182	sugar mediated signaling pathway	26	0	0	0	1
70988	demethylation	1	0	0	0	1
10183	pollen tube guidance	6	0	0	0	1
10184	cytokinin transport	1	0	0	0	1
90143	nucleoid organization	1	0	0	0	1
44249	cellular biosynthetic process	6	0	0	0	1
1682	tRNA 5'-leader removal	1	0	0	0	1
10157	response to chlorate	1	0	0	0	1
10158	abaxial cell fate specification	6	0	0	0	1
10159	specification of organ position	1	0	0	0	1
15843	methylammonium transport	1	0	0	0	1
10154	fruit development	22	0	0	0	1
10155	regulation of proton transport	2	0	0	0	1
15840	urea transport	5	0	0	0	1
10152	pollen maturation	11	0	0	0	1
9165	nucleotide biosynthetic process	12	0	0	0	1
9168	purine ribonucleoside monophosphate biosynthetic process	2	0	0	0	1
354	cis assembly of pre-catalytic spliceosome	1	0	0	0	1
6900	membrane budding	2	0	0	0	1
44262	cellular carbohydrate metabolic process	19	0	0	0	1
6904	vesicle docking involved in exocytosis	32	0	0	0	1
15858	nucleoside transport	1	0	0	0	1
31087	deadenylation-independent decapping of nuclear-transcribed mRNA	5	0	0	0	1
15857	uracil transport	1	0	0	0	1
6907	pinocytosis	1	0	0	0	1
15854	guanine transport	2	0	0	0	1
15853	adenine transport	2	0	0	0	1
6909	phagocytosis	5	0	0	0	1
10165	response to X-ray	4	0	0	0	1
34599	cellular response to oxidative stress	3	0	0	0	1
10166	wax metabolic process	1	0	0	0	1
70536	protein K63-linked deubiquitination	1	0	0	0	1
10167	response to nitrate	17	0	0	0	1
10160	formation of organ boundary	2	0	0	0	1
10161	red light signaling pathway	8	0	0	0	1
10162	seed dormancy	7	0	0	0	1
48629	trichome patterning	3	0	0	0	1
10163	high-affinity potassium ion import	1	0	0	0	1
46443	FAD metabolic process	1	0	0	0	1
45597	positive regulation of cell differentiation	2	0	0	0	1
44267	cellular protein metabolic process	24	0	0	0	1
45116	protein neddylation	2	0	0	0	1
15827	tryptophan transport	1	0	0	0	1
10136	ureide catabolic process	2	0	0	0	1
15824	proline transport	3	0	0	0	1
15822	ornithine transport	1	0	0	0	1
10131	sucrose catabolic process, using invertase or sucrose synthase	3	0	0	0	1
10133	proline catabolic process to glutamate	1	0	0	0	1
8295	spermidine biosynthetic process	8	0	0	0	1
338	protein deneddylation	5	0	0	0	1
8299	isoprenoid biosynthetic process	33	0	0	0	1
1666	response to hypoxia	17	0	0	0	1
48638	regulation of developmental growth	3	0	0	0	1
46459	short-chain fatty acid metabolic process	1	0	0	0	1
45128	negative regulation of reciprocal meiotic recombination	1	0	0	0	1
48640	negative regulation of developmental growth	1	0	0	0	1
45132	meiotic chromosome segregation	1	0	0	0	1
10148	transpiration	2	0	0	0	1
15833	peptide transport	12	0	0	0	1
10143	cutin biosynthetic process	8	0	0	0	1
9150	purine ribonucleotide metabolic process	3	0	0	0	1
31060	regulation of histone methylation	1	0	0	0	1
9152	purine ribonucleotide biosynthetic process	6	0	0	0	1
31062	positive regulation of histone methylation	1	0	0	0	1
48645	organ formation	5	0	0	0	1
9156	ribonucleoside monophosphate biosynthetic process	5	0	0	0	1
1676	long-chain fatty acid metabolic process	6	0	0	0	1
46466	membrane lipid catabolic process	1	0	0	0	1
46470	phosphatidylcholine metabolic process	11	0	0	0	1
15809	arginine transport	1	0	0	0	1
10117	photoprotection	3	0	0	0	1
10118	stomatal movement	22	0	0	0	1
46471	phosphatidylglycerol metabolic process	1	0	0	0	1
10119	regulation of stomatal movement	29	0	0	0	1
15805	S-adenosylmethionine transport	1	0	0	0	1
15804	neutral amino acid transport	2	0	0	0	1
46473	phosphatidic acid metabolic process	1	0	0	0	1
10113	negative regulation of systemic acquired resistance	2	0	0	0	1
10597	green leaf volatile biosynthetic process	1	0	0	0	1
31053	primary microRNA processing	4	0	0	0	1
15802	basic amino acid transport	3	0	0	0	1
33234	negative regulation of protein sumoylation	1	0	0	0	1
10115	regulation of abscisic acid biosynthetic process	2	0	0	0	1
10599	production of lsiRNA involved in RNA interference	3	0	0	0	1
10116	positive regulation of abscisic acid biosynthetic process	2	0	0	0	1
15800	acidic amino acid transport	1	0	0	0	1
10111	glyoxysome organization	1	0	0	0	1
10112	regulation of systemic acquired resistance	6	0	0	0	1
6090	pyruvate metabolic process	3	0	0	0	1
6094	gluconeogenesis	7	0	0	0	1
8272	sulfate transport	16	0	0	0	1
6098	pentose-phosphate shunt	26	0	0	0	1
6097	glyoxylate cycle	7	0	0	0	1
48653	anther development	12	0	0	0	1
6099	tricarboxylic acid cycle	42	0	0	0	1
48657	tapetal cell differentiation	2	0	0	0	1
48658	tapetal layer development	5	0	0	0	1
46482	para-aminobenzoic acid metabolic process	3	0	0	0	1
30198	extracellular matrix organization	2	0	0	0	1
15810	aspartate transport	1	0	0	0	1
31047	gene silencing by RNA	16	0	0	0	1
10120	camalexin biosynthetic process	8	0	0	0	1
50983	spermidine catabolic process to deoxyhypusine, using deoxyhypusine synthase	1	0	0	0	1
50982	detection of mechanical stimulus	2	0	0	0	1
31048	chromatin silencing by small RNA	3	0	0	0	1
8284	positive regulation of cell proliferation	15	0	0	0	1
8285	negative regulation of cell proliferation	2	0	0	0	1
8283	cell proliferation	33	0	0	0	1
46487	glyoxylate metabolic process	1	0	0	0	1
46486	glycerolipid metabolic process	1	0	0	0	1
46489	phosphoinositide biosynthetic process	2	0	0	0	1
46488	phosphatidylinositol metabolic process	16	0	0	0	1
45165	cell fate commitment	4	0	0	0	1
71452	cellular response to singlet oxygen	1	0	0	0	1
19395	fatty acid oxidation	1	0	0	0	1
32365	intracellular lipid transport	1	0	0	0	1
50994	regulation of lipid catabolic process	3	0	0	0	1
6072	glycerol-3-phosphate metabolic process	6	0	0	0	1
6071	glycerol metabolic process	21	0	0	0	1
9102	biotin biosynthetic process	3	0	0	0	1
6075	1,3-beta-glucan biosynthetic process	12	0	0	0	1
9103	lipopolysaccharide biosynthetic process	3	0	0	0	1
45168	cell-cell signaling involved in cell fate commitment	14	0	0	0	1
9585	red, far-red light phototransduction	47	0	0	0	1
9107	lipoate biosynthetic process	6	0	0	0	1
9105	lipoic acid biosynthetic process	2	0	0	0	1
10107	potassium ion import	3	0	0	0	1
45176	apical protein localization	1	0	0	0	1
10109	regulation of photosynthesis	3	0	0	0	1
10102	lateral root morphogenesis	11	0	0	0	1
10586	miRNA metabolic process	1	0	0	0	1
10103	stomatal complex morphogenesis	8	0	0	0	1
10587	miRNA catabolic process	4	0	0	0	1
10588	cotyledon vascular tissue pattern formation	11	0	0	0	1
10104	regulation of ethylene mediated signaling pathway	2	0	0	0	1
10589	leaf proximal/distal pattern formation	1	0	0	0	1
10105	negative regulation of ethylene mediated signaling pathway	12	0	0	0	1
10582	floral meristem determinacy	13	0	0	0	1
10100	negative regulation of photomorphogenesis	8	0	0	0	1
10585	glutamine secretion	1	0	0	0	1
9590	detection of gravity	2	0	0	0	1
6081	cellular aldehyde metabolic process	4	0	0	0	1
10581	regulation of starch biosynthetic process	2	0	0	0	1
6083	acetate metabolic process	2	0	0	0	1
9594	detection of nutrient	1	0	0	0	1
6085	acetyl-CoA biosynthetic process	6	0	0	0	1
303	response to superoxide	2	0	0	0	1
9113	purine base biosynthetic process	4	0	0	0	1
6086	acetyl-CoA biosynthetic process from pyruvate	2	0	0	0	1
304	response to singlet oxygen	6	0	0	0	1
302	response to reactive oxygen species	12	0	0	0	1
9117	nucleotide metabolic process	12	0	0	0	1
48209	regulation of vesicle targeting, to, from or within Golgi	1	0	0	0	1
9116	nucleoside metabolic process	21	0	0	0	1
71472	cellular response to salt stress	10	0	0	0	1
45185	maintenance of protein location	1	0	0	0	1
19370	leukotriene biosynthetic process	1	0	0	0	1
46034	ATP metabolic process	5	0	0	0	1
19373	epoxygenase P450 pathway	1	0	0	0	1
19374	galactolipid metabolic process	2	0	0	0	1
30163	protein catabolic process	40	0	0	0	1
19375	galactolipid biosynthetic process	7	0	0	0	1
42906	xanthine transport	1	0	0	0	1
10555	response to mannitol stimulus	6	0	0	0	1
19379	sulfate assimilation, phosphoadenylyl sulfate reduction by phosphoadenylyl-sulfate reductase (thioredoxin)	1	0	0	0	1
51865	protein autoubiquitination	7	0	0	0	1
30168	platelet activation	1	0	0	0	1
9560	embryo sac egg cell differentiation	1	0	0	0	1
9561	megagametogenesis	17	0	0	0	1
17186	peptidyl-pyroglutamic acid biosynthetic process, using glutaminyl-peptide cyclotransferase	1	0	0	0	1
17183	peptidyl-diphthamide biosynthetic process from peptidyl-histidine	1	0	0	0	1
48219	inter-Golgi cisterna vesicle-mediated transport	1	0	0	0	1
9567	double fertilization forming a zygote and endosperm	23	0	0	0	1
71461	cellular response to redox state	1	0	0	0	1
19363	pyridine nucleotide biosynthetic process	5	0	0	0	1
19365	pyridine nucleotide salvage	1	0	0	0	1
30155	regulation of cell adhesion	1	0	0	0	1
30150	protein import into mitochondrial matrix	4	0	0	0	1
48227	plasma membrane to endosome transport	2	0	0	0	1
6066	alcohol metabolic process	8	0	0	0	1
6069	ethanol oxidation	1	0	0	0	1
48229	gametophyte development	6	0	0	0	1
8219	cell death	35	0	0	0	1
30148	sphingolipid biosynthetic process	6	0	0	0	1
30149	sphingolipid catabolic process	1	0	0	0	1
71493	cellular response to UV-B	1	0	0	0	1
34508	centromere complex assembly	1	0	0	0	1
48232	male gamete generation	5	0	0	0	1
18022	peptidyl-lysine methylation	1	0	0	0	1
19354	siroheme biosynthetic process	2	0	0	0	1
19358	nicotinate nucleotide salvage	2	0	0	0	1
32324	molybdopterin cofactor biosynthetic process	1	0	0	0	1
6032	chitin catabolic process	24	0	0	0	1
48235	pollen sperm cell differentiation	9	0	0	0	1
48236	plant-type spore development	1	0	0	0	1
51410	detoxification of nitrogen compound	2	0	0	0	1
9559	embryo sac central cell differentiation	1	0	0	0	1
42938	dipeptide transport	4	0	0	0	1
34971	histone H3-R17 methylation	3	0	0	0	1
42939	tripeptide transport	3	0	0	0	1
34972	histone H3-R26 methylation	3	0	0	0	1
19344	cysteine biosynthetic process	18	0	0	0	1
34970	histone H3-R2 methylation	3	0	0	0	1
32312	regulation of ARF GTPase activity	15	0	0	0	1
34976	response to endoplasmic reticulum stress	7	0	0	0	1
10540	basipetal auxin transport	6	0	0	0	1
32313	regulation of Rab GTPase activity	19	0	0	0	1
10541	acropetal auxin transport	2	0	0	0	1
42946	glucoside transport	1	0	0	0	1
9553	embryo sac development	40	0	0	0	1
9554	megasporogenesis	1	0	0	0	1
741	karyogamy	1	0	0	0	1
6047	UDP-N-acetylglucosamine metabolic process	2	0	0	0	1
9558	embryo sac cellularization	5	0	0	0	1
740	nuclear membrane fusion	1	0	0	0	1
9555	pollen development	92	0	1	-1	1
60359	response to ammonium ion	1	0	0	0	1
9556	microsporogenesis	16	0	0	0	1
48255	mRNA stabilization	3	0	0	0	1
32784	regulation of RNA elongation	1	0	0	0	1
17148	negative regulation of translation	4	0	0	0	1
719	photoreactive repair	3	0	0	0	1
17145	stem cell division	1	0	0	0	1
712	resolution of meiotic recombination intermediates	3	0	0	0	1
6491	N-glycan processing	4	0	0	0	1
6493	protein O-linked glycosylation	1	0	0	0	1
6012	galactose metabolic process	24	0	0	0	1
6496	protein amino acid terminal N-glycosylation	1	0	0	0	1
6011	UDP-glucose metabolic process	2	0	0	0	1
6014	D-ribose metabolic process	11	0	0	0	1
6013	mannose metabolic process	4	0	0	0	1
6497	protein lipidation	1	0	0	0	1
7346	regulation of mitotic cell cycle	3	0	0	0	1
6499	N-terminal protein myristoylation	1	0	0	0	1
48263	determination of dorsal identity	1	0	0	0	1
10529	negative regulation of transposition	1	0	0	0	1
46087	cytidine metabolic process	9	0	0	0	1
19320	hexose catabolic process	1	0	0	0	1
32776	DNA methylation on cytosine	3	0	0	0	1
46080	dUTP metabolic process	1	0	0	0	1
42964	thioredoxin biosynthetic process	1	0	0	0	1
17157	regulation of exocytosis	2	0	0	0	1
723	telomere maintenance	8	0	0	0	1
724	double-strand break repair via homologous recombination	13	0	0	0	1
6021	inositol biosynthetic process	4	0	0	0	1
6020	inositol metabolic process	1	0	0	0	1
48268	clathrin coat assembly	13	0	0	0	1
8202	steroid metabolic process	14	0	0	0	1
30104	water homeostasis	3	0	0	0	1
33615	mitochondrial proton-transporting ATP synthase complex assembly	1	0	0	0	1
6479	protein methylation	8	0	0	0	1
46098	guanine metabolic process	1	0	0	0	1
48278	vesicle docking	1	0	0	0	1
30581	symbiont intracellular protein transport in host	1	0	0	0	1
19310	inositol catabolic process	4	0	0	0	1
51445	regulation of meiotic cell cycle	1	0	0	0	1
51446	positive regulation of meiotic cell cycle	1	0	0	0	1
17126	nucleologenesis	1	0	0	0	1
19318	hexose metabolic process	4	0	0	0	1
6470	protein dephosphorylation	74	0	1	-1	1
8652	cellular amino acid biosynthetic process	107	0	1	-1	1
6471	protein ADP-ribosylation	4	0	0	0	1
6473	protein acetylation	3	0	0	0	1
6476	protein deacetylation	2	0	0	0	1
8655	pyrimidine salvage	1	0	0	0	1
9987	cellular process	12	0	0	0	1
8654	phospholipid biosynthetic process	38	0	0	0	1
7338	single fertilization	4	0	0	0	1
31425	chloroplast RNA processing	7	0	0	0	1
6007	glucose catabolic process	2	0	0	0	1
6006	glucose metabolic process	17	0	0	0	1
10507	negative regulation of autophagy	1	0	0	0	1
31426	polycistronic mRNA processing	1	0	0	0	1
51453	regulation of intracellular pH	1	0	0	0	1
48283	indeterminate inflorescence morphogenesis	1	0	0	0	1
10500	transmitting tissue development	1	0	0	0	1
10501	RNA secondary structure unwinding	2	0	0	0	1
48280	vesicle fusion with Golgi apparatus	1	0	0	0	1
48281	inflorescence morphogenesis	3	0	0	0	1
51455	attachment of spindle microtubules to kinetochore involved in homologous chromosome segregation	2	0	0	0	1
51457	maintenance of protein location in nucleus	3	0	0	0	1
19305	dTDP-rhamnose biosynthetic process	2	0	0	0	1
19307	mannose biosynthetic process	1	0	0	0	1
706	meiotic DNA double-strand break processing	1	0	0	0	1
6481	C-terminal protein methylation	3	0	0	0	1
6000	fructose metabolic process	3	0	0	0	1
9992	cellular water homeostasis	1	0	0	0	1
42981	regulation of apoptosis	6	0	0	0	1
6487	protein N-linked glycosylation	13	0	0	0	1
6003	fructose 2,6-bisphosphate metabolic process	1	0	0	0	1
6005	L-fucose biosynthetic process	1	0	0	0	1
9968	negative regulation of signal transduction	1	0	0	0	1
6457	protein folding	244	0	2	-2	1
9969	xyloglucan biosynthetic process	5	0	0	0	1
9966	regulation of signal transduction	8	0	0	0	1
2098	tRNA wobble uridine modification	1	0	0	0	1
9960	endosperm development	15	0	0	0	1
6450	regulation of translational fidelity	1	0	0	0	1
6452	translational frameshifting	3	0	0	0	1
42991	transcription factor import into nucleus	5	0	0	0	1
9964	negative regulation of flavonoid biosynthetic process	1	0	0	0	1
9965	leaf morphogenesis	51	0	0	0	1
9962	regulation of flavonoid biosynthetic process	2	0	0	0	1
8631	induction of apoptosis by oxidative stress	1	0	0	0	1
9963	positive regulation of flavonoid biosynthetic process	3	0	0	0	1
31407	oxylipin metabolic process	3	0	0	0	1
31408	oxylipin biosynthetic process	20	0	0	0	1
19760	glucosinolate metabolic process	4	0	0	0	1
19761	glucosinolate biosynthetic process	26	0	0	0	1
52325	cell wall pectin biosynthetic process	2	0	0	0	1
6461	protein complex assembly	8	0	0	0	1
9971	anastral spindle assembly involved in male meiosis	1	0	0	0	1
9972	cytidine deamination	8	0	0	0	1
9970	cellular response to sulfate starvation	7	0	0	0	1
6465	signal peptide processing	9	0	0	0	1
6464	protein modification process	95	0	1	-1	1
6467	protein thiol-disulfide exchange	5	0	0	0	1
6435	threonyl-tRNA aminoacylation	3	0	0	0	1
9947	centrolateral axis specification	1	0	0	0	1
9944	polarity specification of adaxial/abaxial axis	17	0	0	0	1
6438	valyl-tRNA aminoacylation	2	0	0	0	1
6437	tyrosyl-tRNA aminoacylation	2	0	0	0	1
9945	radial axis specification	2	0	0	0	1
19750	chloroplast localization	1	0	0	0	1
10930	negative regulation of auxin mediated signaling pathway	1	0	0	0	1
19752	carboxylic acid metabolic process	13	0	0	0	1
16233	telomere capping	2	0	0	0	1
42539	hypotonic salinity response	2	0	0	0	1
6430	lysyl-tRNA aminoacylation	2	0	0	0	1
6432	phenylalanyl-tRNA aminoacylation	5	0	0	0	1
9943	adaxial/abaxial axis specification	6	0	0	0	1
8612	peptidyl-lysine modification to hypusine	5	0	0	0	1
6431	methionyl-tRNA aminoacylation	2	0	0	0	1
6434	seryl-tRNA aminoacylation	2	0	0	0	1
8610	lipid biosynthetic process	129	0	1	-1	1
6433	prolyl-tRNA aminoacylation	3	0	0	0	1
9957	epidermal cell fate specification	5	0	0	0	1
9958	positive gravitropism	16	0	0	0	1
6446	regulation of translational initiation	9	0	0	0	1
9955	adaxial/abaxial pattern formation	4	0	0	0	1
51014	actin filament severing	1	0	0	0	1
10942	positive regulation of cell death	1	0	0	0	1
9959	negative gravitropism	7	0	0	0	1
10941	regulation of cell death	1	0	0	0	1
51016	barbed-end actin filament capping	1	0	0	0	1
51017	actin filament bundle assembly	1	0	0	0	1
16246	RNA interference	9	0	0	0	1
19745	pentacyclic triterpenoid biosynthetic process	10	0	0	0	1
42547	cell wall modification involved in multidimensional cell growth	2	0	0	0	1
19748	secondary metabolic process	5	0	0	0	1
42548	regulation of photosynthesis, light reaction	1	0	0	0	1
46907	intracellular transport	8	0	0	0	1
42542	response to hydrogen peroxide	38	0	0	0	1
9954	proximal/distal pattern formation	3	0	0	0	1
46900	tetrahydrofolylpolyglutamate metabolic process	2	0	0	0	1
6414	translational elongation	30	0	0	0	1
6897	endocytosis	31	0	0	0	1
6415	translational termination	14	0	0	0	1
6417	regulation of translation	20	0	0	0	1
6419	alanyl-tRNA aminoacylation	1	0	0	0	1
46909	intermembrane transport	1	0	0	0	1
51026	chiasma assembly	13	0	0	0	1
18401	peptidyl-proline hydroxylation to 4-hydroxy-L-proline	10	0	0	0	1
51028	mRNA transport	9	0	0	0	1
43407	negative regulation of MAP kinase activity	2	0	0	0	1
46916	cellular transition metal ion homeostasis	1	0	0	0	1
22904	respiratory electron transport chain	5	0	0	0	1
6890	retrograde vesicle-mediated transport, Golgi to ER	6	0	0	0	1
42550	photosystem I stabilization	3	0	0	0	1
6891	intra-Golgi vesicle-mediated transport	15	0	0	0	1
9920	cell plate formation involved in plant-type cell wall biogenesis	3	0	0	0	1
6896	Golgi to vacuole transport	5	0	0	0	1
42554	superoxide anion generation	1	0	0	0	1
6425	glutaminyl-tRNA aminoacylation	2	0	0	0	1
6424	glutamyl-tRNA aminoacylation	5	0	0	0	1
9933	meristem structural organization	14	0	0	0	1
6427	histidyl-tRNA aminoacylation	2	0	0	0	1
9934	regulation of meristem structural organization	17	0	0	0	1
6426	glycyl-tRNA aminoacylation	4	0	0	0	1
6429	leucyl-tRNA aminoacylation	2	0	0	0	1
9939	positive regulation of gibberellic acid mediated signaling pathway	4	0	0	0	1
6428	isoleucyl-tRNA aminoacylation	2	0	0	0	1
9937	regulation of gibberellic acid mediated signaling pathway	1	0	0	0	1
9938	negative regulation of gibberellic acid mediated signaling pathway	6	0	0	0	1
16226	iron-sulfur cluster assembly	18	0	0	0	1
18874	benzoate metabolic process	1	0	0	0	1
19722	calcium-mediated signaling	16	0	0	0	1
19725	cellular homeostasis	3	0	0	0	1
6421	asparaginyl-tRNA aminoacylation	3	0	0	0	1
9932	cell tip growth	10	0	0	0	1
6420	arginyl-tRNA aminoacylation	2	0	0	0	1
6423	cysteinyl-tRNA aminoacylation	3	0	0	0	1
6422	aspartyl-tRNA aminoacylation	5	0	0	0	1
9902	chloroplast relocation	3	0	0	0	1
9903	chloroplast avoidance movement	6	0	0	0	1
6875	cellular metal ion homeostasis	12	0	0	0	1
6878	cellular copper ion homeostasis	6	0	0	0	1
9901	anther dehiscence	11	0	0	0	1
6879	cellular iron ion homeostasis	13	0	0	0	1
9904	chloroplast accumulation movement	4	0	0	0	1
9909	regulation of flower development	42	0	0	0	1
45604	regulation of epidermal cell differentiation	2	0	0	0	1
46938	phytochelatin biosynthetic process	2	0	0	0	1
6874	cellular calcium ion homeostasis	21	0	0	0	1
6873	cellular ion homeostasis	3	0	0	0	1
6887	exocytosis	27	0	0	0	1
9913	epidermal cell differentiation	7	0	0	0	1
6886	intracellular protein transport	175	0	1	-1	1
6402	mRNA catabolic process	4	0	0	0	1
9911	positive regulation of flower development	32	0	0	0	1
52386	cell wall thickening	4	0	0	0	1
6888	ER to Golgi vesicle-mediated transport	28	0	0	0	1
6406	mRNA export from nucleus	3	0	0	0	1
9915	phloem loading	3	0	0	0	1
6409	tRNA export from nucleus	1	0	0	0	1
46949	fatty-acyl-CoA biosynthetic process	2	0	0	0	1
6880	intracellular sequestering of iron ion	1	0	0	0	1
6883	cellular sodium ion homeostasis	1	0	0	0	1
34090	maintenance of meiotic sister chromatid cohesion	1	0	0	0	1
6882	cellular zinc ion homeostasis	3	0	0	0	1
43433	negative regulation of transcription factor activity	4	0	0	0	1
9910	negative regulation of flower development	37	0	0	0	1
6401	RNA catabolic process	1	0	0	0	1
6884	cell volume homeostasis	1	0	0	0	1
6400	tRNA modification	6	0	0	0	1
6858	extracellular transport	1	0	0	0	1
30968	endoplasmic reticulum unfolded protein response	4	0	0	0	1
42594	response to starvation	6	0	0	0	1
6865	amino acid transport	57	0	0	0	1
42128	nitrate assimilation	37	0	0	0	1
6863	purine transport	14	0	0	0	1
42127	regulation of cell proliferation	14	0	0	0	1
6862	nucleotide transport	1	0	0	0	1
5985	sucrose metabolic process	12	0	0	0	1
6833	water transport	10	0	0	0	1
291	nuclear-transcribed mRNA catabolic process, exonucleolytic	1	0	0	0	1
51085	chaperone mediated protein folding requiring cofactor	2	0	0	0	1
6835	dicarboxylic acid transport	1	0	0	0	1
6839	mitochondrial transport	43	0	0	0	1
10098	suspensor development	5	0	0	0	1
10099	regulation of photomorphogenesis	10	0	0	0	1
90213	regulation of radial pattern formation	2	0	0	0	1
15784	GDP-mannose transport	2	0	0	0	1
10094	specification of carpel identity	1	0	0	0	1
10090	trichome morphogenesis	30	0	0	0	1
15780	nucleotide-sugar transport	11	0	0	0	1
10091	trichome branching	15	0	0	0	1
43461	proton-transporting ATP synthase complex assembly	1	0	0	0	1
43462	regulation of ATPase activity	1	0	0	0	1
5982	starch metabolic process	12	0	0	0	1
42138	meiotic DNA double-strand break formation	5	0	0	0	1
5513	detection of calcium ion	7	0	0	0	1
5997	xylulose metabolic process	1	0	0	0	1
34059	response to anoxia	2	0	0	0	1
15798	myo-inositol transport	2	0	0	0	1
46506	sulfolipid biosynthetic process	2	0	0	0	1
34050	host programmed cell death induced by symbiont	1	0	0	0	1
42147	retrograde transport, endosome to Golgi	7	0	0	0	1
34051	negative regulation of plant-type hypersensitive response	1	0	0	0	1
15794	glycerol-3-phosphate transport	1	0	0	0	1
34052	positive regulation of plant-type hypersensitive response	1	0	0	0	1
46500	S-adenosylmethionine metabolic process	1	0	0	0	1
5992	trehalose biosynthetic process	21	0	0	0	1
5991	trehalose metabolic process	3	0	0	0	1
51090	regulation of transcription factor activity	3	0	0	0	1
42149	cellular response to glucose starvation	1	0	0	0	1
5993	trehalose catabolic process	1	0	0	0	1
273	lipoic acid metabolic process	1	0	0	0	1
271	polysaccharide biosynthetic process	18	0	0	0	1
6816	calcium ion transport	23	0	0	0	1
43481	anthocyanin accumulation in tissues in response to UV light	4	0	0	0	1
6817	phosphate transport	22	0	0	0	1
33198	response to ATP	1	0	0	0	1
15768	maltose transport	1	0	0	0	1
10076	maintenance of floral meristem identity	8	0	0	0	1
10077	maintenance of inflorescence meristem identity	8	0	0	0	1
10078	maintenance of root meristem identity	6	0	0	0	1
9083	branched chain family amino acid catabolic process	4	0	0	0	1
10072	primary shoot apical meristem specification	11	0	0	0	1
10073	meristem maintenance	10	0	0	0	1
9081	branched chain family amino acid metabolic process	7	0	0	0	1
10074	maintenance of meristem identity	2	0	0	0	1
9082	branched chain family amino acid biosynthetic process	16	0	0	0	1
10075	regulation of meristem growth	15	0	0	0	1
9088	threonine biosynthetic process	8	0	0	0	1
9085	lysine biosynthetic process	6	0	0	0	1
10071	root meristem specification	3	0	0	0	1
9086	methionine biosynthetic process	19	0	0	0	1
43484	regulation of RNA splicing	2	0	0	0	1
9089	lysine biosynthetic process via diaminopimelate	7	0	0	0	1
278	mitotic cell cycle	3	0	0	0	1
46512	sphingosine biosynthetic process	1	0	0	0	1
6821	chloride transport	8	0	0	0	1
6820	anion transport	18	0	0	0	1
5976	polysaccharide metabolic process	1	0	0	0	1
5978	glycogen biosynthetic process	10	0	0	0	1
280	nuclear division	4	0	0	0	1
6825	copper ion transport	17	0	0	0	1
6824	cobalt ion transport	3	0	0	0	1
6827	high-affinity iron ion transport	1	0	0	0	1
6826	iron ion transport	24	0	0	0	1
6829	zinc ion transport	22	0	0	0	1
6828	manganese ion transport	7	0	0	0	1
10087	phloem or xylem histogenesis	24	0	0	0	1
10088	phloem development	1	0	0	0	1
10089	xylem development	16	0	0	0	1
15774	polysaccharide transport	1	0	0	0	1
9094	L-phenylalanine biosynthetic process	8	0	0	0	1
15770	sucrose transport	10	0	0	0	1
10086	embryonic root morphogenesis	2	0	0	0	1
9098	leucine biosynthetic process	9	0	0	0	1
10080	regulation of floral meristem growth	3	0	0	0	1
9099	valine biosynthetic process	1	0	0	0	1
10081	regulation of inflorescence meristem growth	2	0	0	0	1
9097	isoleucine biosynthetic process	3	0	0	0	1
46520	sphingoid biosynthetic process	2	0	0	0	1
48700	acquisition of desiccation tolerance	1	0	0	0	1
43496	regulation of protein homodimerization activity	1	0	0	0	1
289	nuclear-transcribed mRNA poly(A) tail shortening	1	0	0	0	1
15749	monosaccharide transport	3	0	0	0	1
10059	positive regulation of atrichoblast fate specification	1	0	0	0	1
15746	citrate transport	3	0	0	0	1
10054	trichoblast differentiation	3	0	0	0	1
15743	malate transport	5	0	0	0	1
9061	anaerobic respiration	9	0	0	0	1
10050	vegetative phase change	7	0	0	0	1
10051	xylem and phloem pattern formation	20	0	0	0	1
9062	fatty acid catabolic process	4	0	0	0	1
10052	guard cell differentiation	8	0	0	0	1
9060	aerobic respiration	4	0	0	0	1
10053	root epidermal cell differentiation	14	0	0	0	1
42178	xenobiotic catabolic process	1	0	0	0	1
42176	regulation of protein catabolic process	7	0	0	0	1
9063	cellular amino acid catabolic process	2	0	0	0	1
9069	serine family amino acid metabolic process	1	0	0	0	1
9067	aspartate family amino acid biosynthetic process	4	0	0	0	1
256	allantoin catabolic process	4	0	0	0	1
6801	superoxide metabolic process	9	0	0	0	1
6800	oxygen and reactive oxygen species metabolic process	12	0	0	0	1
6805	xenobiotic metabolic process	2	0	0	0	1
6807	nitrogen compound metabolic process	29	0	0	0	1
10069	zygote asymmetric cytokinesis in embryo sac	2	0	0	0	1
15758	glucose transport	1	0	0	0	1
6809	nitric oxide biosynthetic process	4	0	0	0	1
6808	regulation of nitrogen utilization	12	0	0	0	1
15755	fructose transport	1	0	0	0	1
10067	procambium histogenesis	8	0	0	0	1
33169	histone H3-K9 demethylation	2	0	0	0	1
10068	protoderm histogenesis	1	0	0	0	1
9072	aromatic amino acid family metabolic process	4	0	0	0	1
9073	aromatic amino acid family biosynthetic process	28	0	0	0	1
10062	negative regulation of trichoblast fate specification	1	0	0	0	1
10063	positive regulation of trichoblast fate specification	2	0	0	0	1
10064	embryonic shoot morphogenesis	1	0	0	0	1
45694	regulation of embryo sac egg cell differentiation	2	0	0	0	1
45697	regulation of synergid differentiation	1	0	0	0	1
266	mitochondrial fission	4	0	0	0	1
43039	tRNA aminoacylation	8	0	0	0	1
1561	fatty acid alpha-oxidation	1	0	0	0	1
1560	regulation of cell growth by extracellular stimulus	2	0	0	0	1
15727	lactate transport	1	0	0	0	1
10036	response to boron	2	0	0	0	1
10037	response to carbon dioxide	5	0	0	0	1
10038	response to metal ion	7	0	0	0	1
10039	response to iron ion	10	0	0	0	1
10032	meiotic chromosome condensation	1	0	0	0	1
10033	response to organic substance	1	0	0	0	1
15720	allantoin transport	2	0	0	0	1
10030	positive regulation of seed germination	7	0	0	0	1
10031	circumnutation	4	0	0	0	1
239	pachytene	1	0	0	0	1
43044	ATP-dependent chromatin remodeling	4	0	0	0	1
60862	negative regulation of floral organ abscission	1	0	0	0	1
48730	epidermis morphogenesis	1	0	0	0	1
45226	extracellular polysaccharide biosynthetic process	5	0	0	0	1
10047	fruit dehiscence	8	0	0	0	1
10048	vernalization response	10	0	0	0	1
10043	response to zinc ion	36	0	0	0	1
10044	response to aluminum ion	12	0	0	0	1
10045	response to nickel ion	1	0	0	0	1
9051	pentose-phosphate shunt, oxidative branch	6	0	0	0	1
10042	response to manganese ion	2	0	0	0	1
9052	pentose-phosphate shunt, non-oxidative branch	4	0	0	0	1
9059	macromolecule biosynthetic process	2	0	0	0	1
1578	microtubule bundle formation	1	0	0	0	1
245	spliceosome assembly	3	0	0	0	1
80006	internode patterning	2	0	0	0	1
80005	photosystem stoichiometry adjustment	2	0	0	0	1
55047	generative cell mitosis	2	0	0	0	1
10018	far-red light signaling pathway	2	0	0	0	1
80003	thalianol metabolic process	4	0	0	0	1
55046	microgametogenesis	10	0	0	0	1
10019	chloroplast-nucleus signaling pathway	4	0	0	0	1
15706	nitrate transport	10	0	0	0	1
80001	mucilage extrusion from seed coat	1	0	0	0	1
10014	meristem initiation	8	0	0	0	1
10498	proteasomal protein catabolic process	4	0	0	0	1
10015	root morphogenesis	6	0	0	0	1
10016	shoot morphogenesis	8	0	0	0	1
15700	arsenite transport	3	0	0	0	1
10495	long-distance posttranscriptional gene silencing	3	0	0	0	1
10497	plasmodesmata-mediated intercellular transport	7	0	0	0	1
10492	maintenance of shoot apical meristem identity	5	0	0	0	1
10493	Lewis a epitope biosynthetic process	1	0	0	0	1
43066	negative regulation of apoptosis	3	0	0	0	1
43067	regulation of programmed cell death	4	0	0	0	1
43068	positive regulation of programmed cell death	1	0	0	0	1
43069	negative regulation of programmed cell death	8	0	0	0	1
212	meiotic spindle organization	1	0	0	0	1
48759	vessel member cell differentiation	1	0	0	0	1
10029	regulation of seed germination	19	0	0	0	1
46100	hypoxanthine metabolic process	1	0	0	0	1
10025	wax biosynthetic process	15	0	0	0	1
10026	trichome differentiation	16	0	0	0	1
10027	thylakoid membrane organization	19	0	0	0	1
15712	hexose phosphate transport	3	0	0	0	1
34453	microtubule anchoring	1	0	0	0	1
10028	xanthophyll cycle	1	0	0	0	1
10021	amylopectin biosynthetic process	5	0	0	0	1
15711	organic anion transport	1	0	0	0	1
10022	meristem determinacy	3	0	0	0	1
10023	proanthocyanidin biosynthetic process	5	0	0	0	1
10024	phytochromobilin biosynthetic process	3	0	0	0	1
46109	uridine biosynthetic process	1	0	0	0	1
10020	chloroplast fission	12	0	0	0	1
51928	positive regulation of calcium ion transport	1	0	0	0	1
226	microtubule cytoskeleton organization	17	0	0	0	1
48765	root hair cell differentiation	10	0	0	0	1
1558	regulation of cell growth	4	0	0	0	1
48766	root hair initiation	5	0	0	0	1
48767	root hair elongation	19	0	0	0	1
48768	root hair cell tip growth	10	0	0	0	1
80029	cellular response to boron levels	3	0	0	0	1
80028	nitrile biosynthetic process	3	0	0	0	1
80026	response to indolebutyric acid stimulus	3	0	0	0	1
55069	zinc ion homeostasis	2	0	0	0	1
80024	indolebutyric acid metabolic process	4	0	0	0	1
19294	keto-3-deoxy-D-manno-octulosonic acid biosynthetic process	3	0	0	0	1
55068	cobalt ion homeostasis	1	0	0	0	1
43085	positive regulation of catalytic activity	13	0	0	0	1
19295	coenzyme M biosynthetic process	1	0	0	0	1
43086	negative regulation of catalytic activity	54	0	0	0	1
80022	primary root development	14	0	0	0	1
46110	xanthine metabolic process	1	0	0	0	1
80021	response to benzoic acid stimulus	1	0	0	0	1
10476	gibberellin mediated signaling pathway	3	0	0	0	1
80020	regulation of coenzyme A biosynthetic process	1	0	0	0	1
10477	response to sulfur dioxide	1	0	0	0	1
10478	chlororespiration	1	0	0	0	1
10479	stele development	1	0	0	0	1
32268	regulation of cellular protein metabolic process	1	0	0	0	1
32260	response to jasmonic acid stimulus involved in jasmonic acid and ethylene-dependent systemic resistance	1	0	0	0	1
51938	L-glutamate import	2	0	0	0	1
43087	regulation of GTPase activity	5	0	0	0	1
8154	actin polymerization or depolymerization	2	0	0	0	1
1522	pseudouridine synthesis	17	0	0	0	1
55062	phosphate ion homeostasis	2	0	0	0	1
43090	amino acid import	2	0	0	0	1
43091	L-arginine import	3	0	0	0	1
19281	L-methionine biosynthetic process from homoserine via O-succinyl-L-homoserine and cystathionine	1	0	0	0	1
19284	L-methionine biosynthetic process from S-adenosylmethionine	1	0	0	0	1
80010	regulation of oxygen and reactive oxygen species metabolic process	10	0	0	0	1
19287	isopentenyl diphosphate biosynthetic process, mevalonate pathway	3	0	0	0	1
19288	isopentenyl diphosphate biosynthetic process, mevalonate-independent pathway	7	0	0	0	1
70212	protein poly-ADP-ribosylation	1	0	0	0	1
10483	pollen tube reception	1	0	0	0	1
34434	sterol esterification	2	0	0	0	1
10480	microsporocyte differentiation	2	0	0	0	1
10482	regulation of epidermal cell division	1	0	0	0	1
30071	regulation of mitotic metaphase/anaphase transition	2	0	0	0	1
209	protein polyubiquitination	1	0	0	0	1
55075	potassium ion homeostasis	1	0	0	0	1
55074	calcium ion homeostasis	2	0	0	0	1
55071	manganese ion homeostasis	2	0	0	0	1
55070	copper ion homeostasis	2	0	0	0	1
80009	mRNA methylation	1	0	0	0	1
19276	UDP-N-acetylgalactosamine metabolic process	2	0	0	0	1
10455	positive regulation of cell fate commitment	1	0	0	0	1
19277	UDP-N-acetylgalactosamine biosynthetic process	1	0	0	0	1
80040	positive regulation of cellular response to phosphate starvation	3	0	0	0	1
19279	L-methionine biosynthetic process from L-homoserine via cystathionine	1	0	0	0	1
10451	floral meristem growth	1	0	0	0	1
10452	histone H3-K36 methylation	3	0	0	0	1
48314	embryo sac morphogenesis	3	0	0	0	1
2831	regulation of response to biotic stimulus	1	0	0	0	1
48316	seed development	31	0	0	0	1
48317	seed morphogenesis	3	0	0	0	1
80038	positive regulation of cytokinin mediated signaling pathway	1	0	0	0	1
45292	nuclear mRNA cis splicing, via spliceosome	1	0	0	0	1
80036	regulation of cytokinin mediated signaling pathway	5	0	0	0	1
80034	host response to induction by symbiont of tumor, nodule or growth in host	1	0	0	0	1
10468	regulation of gene expression	10	0	0	0	1
51973	positive regulation of telomerase activity	1	0	0	0	1
1510	RNA methylation	4	0	0	0	1
10438	cellular response to sulfur starvation	4	0	0	0	1
19252	starch biosynthetic process	15	0	0	0	1
47484	regulation of response to osmotic stress	1	0	0	0	1
10439	regulation of glucosinolate biosynthetic process	6	0	0	0	1
19253	reductive pentose-phosphate cycle	13	0	0	0	1
30041	actin filament polymerization	4	0	0	0	1
10432	bract development	1	0	0	0	1
51503	adenine nucleotide transport	1	0	0	0	1
30042	actin filament depolymerization	1	0	0	0	1
10434	bract formation	1	0	0	0	1
80060	integument development	4	0	0	0	1
10430	fatty acid omega-oxidation	1	0	0	0	1
30048	actin filament-based movement	17	0	0	0	1
10431	seed maturation	8	0	0	0	1
7264	small GTPase mediated signal transduction	93	0	1	-1	1
9443	pyridoxal 5'-phosphate salvage	1	0	0	0	1
7267	cell-cell signaling	22	0	0	0	1
9446	putrescine biosynthetic process	4	0	0	0	1
80058	protein deglutathionylation	2	0	0	0	1
10447	response to acidity	3	0	0	0	1
47497	mitochondrion transport along microtubule	3	0	0	0	1
80057	sepal vascular tissue pattern formation	1	0	0	0	1
80056	petal vascular tissue pattern formation	1	0	0	0	1
46166	glyceraldehyde-3-phosphate biosynthetic process	1	0	0	0	1
80055	low affinity nitrate transport	2	0	0	0	1
10444	guard mother cell differentiation	1	0	0	0	1
19243	methylglyoxal catabolic process to D-lactate	5	0	0	0	1
33542	fatty acid beta-oxidation, unsaturated, even number	1	0	0	0	1
80053	response to phenylalanine	1	0	0	0	1
32211	negative regulation of telomere maintenance via telomerase	1	0	0	0	1
80052	response to histidine	1	0	0	0	1
80051	cutin transport	1	0	0	0	1
80050	regulation of seed development	1	0	0	0	1
31365	N-terminal protein amino acid modification	5	0	0	0	1
10440	stomatal lineage progression	4	0	0	0	1
51510	regulation of unidimensional cell growth	6	0	0	0	1
30036	actin cytoskeleton organization	34	0	0	0	1
51513	regulation of monopolar cell growth	2	0	0	0	1
71108	protein K48-linked deubiquitination	1	0	0	0	1
51512	positive regulation of unidimensional cell growth	1	0	0	0	1
10442	guard cell morphogenesis	2	0	0	0	1
50665	hydrogen peroxide biosynthetic process	3	0	0	0	1
9450	gamma-aminobutyric acid catabolic process	2	0	0	0	1
9451	RNA modification	36	0	0	0	1
46168	glycerol-3-phosphate catabolic process	4	0	0	0	1
46167	glycerol-3-phosphate biosynthetic process	1	0	0	0	1
9452	RNA capping	1	0	0	0	1
7276	gamete generation	4	0	0	0	1
30029	actin filament-based process	4	0	0	0	1
48354	mucilage biosynthetic process involved in seed coat development	2	0	0	0	1
10417	glucuronoxylan biosynthetic process	10	0	0	0	1
80088	spermidine hydroxycinnamate conjugate biosynthetic process	2	0	0	0	1
80086	stamen filament development	5	0	0	0	1
10413	glucuronoxylan metabolic process	2	0	0	0	1
32204	regulation of telomere maintenance	2	0	0	0	1
30026	cellular manganese ion homeostasis	4	0	0	0	1
43903	regulation of symbiosis, encompassing mutualism through parasitism	2	0	0	0	1
48359	mucilage metabolic process involved seed coat development	1	0	0	0	1
16192	vesicle-mediated transport	162	0	1	-1	1
6397	mRNA processing	82	0	1	-1	1
7243	intracellular protein kinase cascade	4	0	0	0	1
9423	chorismate biosynthetic process	3	0	0	0	1
31348	negative regulation of defense response	16	0	0	0	1
31347	regulation of defense response	10	0	0	0	1
33528	S-methylmethionine cycle	1	0	0	0	1
31349	positive regulation of defense response	2	0	0	0	1
9439	cyanate metabolic process	1	0	0	0	1
10425	DNA methylation on cytosine within a CNG sequence	1	0	0	0	1
48366	leaf development	87	0	1	-1	1
46185	aldehyde catabolic process	1	0	0	0	1
10426	DNA methylation on cytosine within a CHH sequence	1	0	0	0	1
10421	hydrogen peroxide-mediated programmed cell death	2	0	0	0	1
10422	regulation of brassinosteroid biosynthetic process	1	0	0	0	1
30010	establishment of cell polarity	1	0	0	0	1
10423	negative regulation of brassinosteroid biosynthetic process	1	0	0	0	1
30494	bacteriochlorophyll biosynthetic process	1	0	0	0	1
10424	DNA methylation on cytosine within a CG sequence	4	0	0	0	1
33523	histone H2B ubiquitination	4	0	0	0	1
30497	fatty acid elongation	8	0	0	0	1
50688	regulation of defense response to virus	4	0	0	0	1
50687	negative regulation of defense response to virus	1	0	0	0	1
9432	SOS response	3	0	0	0	1
48367	shoot development	39	0	0	0	1
9435	NAD biosynthetic process	7	0	0	0	1
8104	protein localization	2	0	0	0	1
9405	pathogenesis	5	0	0	0	1
30007	cellular potassium ion homeostasis	5	0	0	0	1
50691	regulation of defense response to virus by host	2	0	0	0	1
30002	cellular anion homeostasis	1	0	0	0	1
30003	cellular cation homeostasis	3	0	0	0	1
30488	tRNA methylation	1	0	0	0	1
9880	embryonic pattern specification	8	0	0	0	1
6370	mRNA capping	10	0	0	0	1
9887	organ morphogenesis	17	0	0	0	1
6379	mRNA cleavage	3	0	0	0	1
6378	mRNA polyadenylation	3	0	0	0	1
33506	glucosinolate biosynthetic process from homomethionine	1	0	0	0	1
9416	response to light stimulus	124	0	1	-1	1
10400	rhamnogalacturonan I side chain metabolic process	1	0	0	0	1
19685	photosynthesis, dark reaction	1	0	0	0	1
51555	flavonol biosynthetic process	8	0	0	0	1
80094	response to trehalose-6-phosphate stimulus	1	0	0	0	1
80093	regulation of photorespiration	2	0	0	0	1
80092	regulation of pollen tube growth	6	0	0	0	1
80091	regulation of raffinose metabolic process	1	0	0	0	1
80090	regulation of primary metabolic process	1	0	0	0	1
17038	protein import	2	0	0	0	1
9410	response to xenobiotic stimulus	4	0	0	0	1
1932	regulation of protein phosphorylation	1	0	0	0	1
9411	response to UV	21	0	0	0	1
6383	transcription from RNA polymerase III promoter	1	0	0	0	1
9892	negative regulation of metabolic process	1	0	0	0	1
6388	tRNA splicing, via endonucleolytic cleavage and ligation	5	0	0	0	1
9413	response to flooding	1	0	0	0	1
7205	activation of protein kinase C activity by G-protein coupled receptor protein signaling pathway	10	0	0	0	1
6358	regulation of transcription from RNA polymerase II promoter, global	2	0	0	0	1
9867	jasmonic acid mediated signaling pathway	33	0	0	0	1
9868	jasmonic acid and ethylene-dependent systemic resistance, jasmonic acid mediated signaling pathway	2	0	0	0	1
18342	protein prenylation	1	0	0	0	1
19673	GDP-mannose metabolic process	2	0	0	0	1
19674	NAD metabolic process	1	0	0	0	1
18344	protein geranylgeranylation	1	0	0	0	1
19676	ammonia assimilation cycle	2	0	0	0	1
51568	histone H3-K4 methylation	7	0	0	0	1
51567	histone H3-K9 methylation	6	0	0	0	1
17006	protein-tetrapyrrole linkage	5	0	0	0	1
17004	cytochrome complex assembly	7	0	0	0	1
1906	cell killing	3	0	0	0	1
17003	protein-heme linkage	1	0	0	0	1
17001	antibiotic catabolic process	1	0	0	0	1
6351	transcription, DNA-dependent	9	0	0	0	1
9861	jasmonic acid and ethylene-dependent systemic resistance	7	0	0	0	1
9862	systemic acquired resistance, salicylic acid mediated signaling pathway	13	0	0	0	1
6353	transcription termination	3	0	0	0	1
9860	pollen tube growth	70	0	1	-1	1
6352	transcription initiation	36	0	0	0	1
9865	pollen tube adhesion	2	0	0	0	1
6354	RNA elongation	9	0	0	0	1
9866	induced systemic resistance, ethylene mediated signaling pathway	3	0	0	0	1
8535	respiratory chain complex IV assembly	4	0	0	0	1
9863	salicylic acid mediated signaling pathway	14	0	0	0	1
6357	regulation of transcription from RNA polymerase II promoter	12	0	0	0	1
9864	induced systemic resistance, jasmonic acid mediated signaling pathway	7	0	0	0	1
7219	Notch signaling pathway	5	0	0	0	1
10865	stipule development	1	0	0	0	1
33962	cytoplasmic mRNA processing body assembly	1	0	0	0	1
9870	defense response signaling pathway, resistance gene-dependent	13	0	0	0	1
9871	jasmonic acid and ethylene-dependent systemic resistance, ethylene mediated signaling pathway	4	0	0	0	1
6366	transcription from RNA polymerase II promoter	5	0	0	0	1
9877	nodulation	1	0	0	0	1
6367	transcription initiation from RNA polymerase II promoter	10	0	0	0	1
8544	epidermis development	2	0	0	0	1
9875	pollen-pistil interaction	2	0	0	0	1
9845	seed germination	39	0	0	0	1
6338	chromatin remodeling	10	0	0	0	1
9846	pollen germination	31	0	0	0	1
51103	DNA ligation involved in DNA repair	2	0	0	0	1
43966	histone H3 acetylation	1	0	0	0	1
16132	brassinosteroid biosynthetic process	9	0	0	0	1
16131	brassinosteroid metabolic process	6	0	0	0	1
6333	chromatin assembly or disassembly	22	0	0	0	1
6334	nucleosome assembly	66	0	1	-1	1
6348	chromatin silencing at telomere	1	0	0	0	1
9859	pollen hydration	1	0	0	0	1
9856	pollination	1	0	0	0	1
6349	regulation of gene expression by genetic imprinting	12	0	0	0	1
51596	methylglyoxal catabolic process	1	0	0	0	1
51592	response to calcium ion	1	0	0	0	1
30433	ER-associated protein catabolic process	1	0	0	0	1
18315	molybdenum incorporation into molybdenum-molybdopterin complex	2	0	0	0	1
18316	peptide cross-linking via L-cystine	1	0	0	0	1
9850	auxin metabolic process	12	0	0	0	1
9851	auxin biosynthetic process	18	0	0	0	1
6342	chromatin silencing	10	0	0	0	1
9854	oxidative photosynthetic carbon pathway	2	0	0	0	1
9855	determination of bilateral symmetry	4	0	0	0	1
6346	methylation-dependent chromatin silencing	4	0	0	0	1
9853	photorespiration	39	0	0	0	1
9825	multidimensional cell growth	16	0	0	0	1
9823	cytokinin catabolic process	6	0	0	0	1
9827	plant-type cell wall modification	7	0	0	0	1
16119	carotene metabolic process	2	0	0	0	1
16118	carotenoid catabolic process	1	0	0	0	1
16117	carotenoid biosynthetic process	23	0	0	0	1
30422	production of siRNA involved in RNA interference	15	0	0	0	1
16116	carotenoid metabolic process	1	0	0	0	1
51127	positive regulation of actin nucleation	3	0	0	0	1
16114	terpenoid biosynthetic process	7	0	0	0	1
16598	protein arginylation	2	0	0	0	1
6790	sulfur compound metabolic process	15	0	0	0	1
6793	phosphorus metabolic process	1	0	0	0	1
6792	regulation of sulfur utilization	1	0	0	0	1
9821	alkaloid biosynthetic process	12	0	0	0	1
6310	DNA recombination	37	0	0	0	1
6796	phosphate metabolic process	7	0	0	0	1
6312	mitotic recombination	3	0	0	0	1
9820	alkaloid metabolic process	2	0	0	0	1
6325	chromatin organization	7	0	0	0	1
9834	secondary cell wall biogenesis	23	0	0	0	1
9835	ripening	12	0	0	0	1
9838	abscission	1	0	0	0	1
51131	chaperone-mediated protein complex assembly	1	0	0	0	1
30418	nicotianamine biosynthetic process	5	0	0	0	1
16127	sterol catabolic process	2	0	0	0	1
16126	sterol biosynthetic process	31	0	0	0	1
16125	sterol metabolic process	3	0	0	0	1
16124	xanthophyll catabolic process	3	0	0	0	1
16123	xanthophyll biosynthetic process	6	0	0	0	1
16122	xanthophyll metabolic process	3	0	0	0	1
19627	urea metabolic process	1	0	0	0	1
16121	carotene catabolic process	3	0	0	0	1
16120	carotene biosynthetic process	7	0	0	0	1
40009	regulation of growth rate	1	0	0	0	1
40008	regulation of growth	4	0	0	0	1
40007	growth	19	0	0	0	1
9832	plant-type cell wall biogenesis	27	0	0	0	1
9833	primary cell wall biogenesis	4	0	0	0	1
9830	cell wall modification involved in abscission	3	0	0	0	1
6777	Mo-molybdopterin cofactor biosynthetic process	10	0	0	0	1
7623	circadian rhythm	45	0	0	0	1
9807	lignan biosynthetic process	15	0	0	0	1
9808	lignin metabolic process	4	0	0	0	1
9805	coumarin biosynthetic process	3	0	0	0	1
9809	lignin biosynthetic process	45	0	0	0	1
16579	protein deubiquitination	4	0	0	0	1
40014	regulation of multicellular organism growth	1	0	0	0	1
16575	histone deacetylation	13	0	0	0	1
16573	histone acetylation	4	0	0	0	1
16572	histone phosphorylation	4	0	0	0	1
16571	histone methylation	12	0	0	0	1
16570	histone modification	7	0	0	0	1
40019	positive regulation of embryonic development	1	0	0	0	1
9800	cinnamic acid biosynthetic process	1	0	0	0	1
6772	thiamin metabolic process	1	0	0	0	1
9814	defense response, incompatible interaction	15	0	0	0	1
6304	DNA modification	1	0	0	0	1
6788	heme oxidation	4	0	0	0	1
6303	double-strand break repair via nonhomologous end joining	2	0	0	0	1
6306	DNA methylation	23	0	0	0	1
9812	flavonoid metabolic process	1	0	0	0	1
9813	flavonoid biosynthetic process	33	0	0	0	1
6308	DNA catabolic process	4	0	0	0	1
7638	mechanosensory behavior	1	0	0	0	1
9819	drought recovery	1	0	0	0	1
9816	defense response to bacterium, incompatible interaction	27	0	0	0	1
9817	defense response to fungus, incompatible interaction	39	0	0	0	1
16106	sesquiterpenoid biosynthetic process	4	0	0	0	1
16104	triterpenoid biosynthetic process	3	0	0	0	1
16102	diterpenoid biosynthetic process	1	0	0	0	1
40020	regulation of meiosis	3	0	0	0	1
6780	uroporphyrinogen III biosynthetic process	1	0	0	0	1
40029	regulation of gene expression, epigenetic	11	0	0	0	1
6784	heme a biosynthetic process	1	0	0	0	1
6783	heme biosynthetic process	10	0	0	0	1
6302	double-strand break repair	11	0	0	0	1
6301	postreplication repair	5	0	0	0	1
6754	ATP biosynthetic process	58	0	0	0	1
30865	cortical cytoskeleton organization	1	0	0	0	1
2000034	regulation of seed maturation	2	0	0	0	1
2000033	regulation of seed dormancy	4	0	0	0	1
16559	peroxisome fission	10	0	0	0	1
2000031	regulation of salicylic acid mediated signaling pathway	1	0	0	0	1
2000038	regulation of stomatal complex development	4	0	0	0	1
16558	protein import into peroxisome matrix	7	0	0	0	1
2000037	regulation of stomatal complex patterning	4	0	0	0	1
16556	mRNA modification	4	0	0	0	1
2000036	regulation of stem cell maintenance	1	0	0	0	1
2000035	regulation of stem cell division	1	0	0	0	1
16554	cytidine to uridine editing	2	0	0	0	1
43547	positive regulation of GTPase activity	1	0	0	0	1
40034	regulation of development, heterochronic	3	0	0	0	1
45727	positive regulation of translation	2	0	0	0	1
2000030	regulation of response to red or far red light	1	0	0	0	1
6751	glutathione catabolic process	4	0	0	0	1
6750	glutathione biosynthetic process	2	0	0	0	1
7600	sensory perception	5	0	0	0	1
45723	positive regulation of fatty acid biosynthetic process	1	0	0	0	1
51177	meiotic sister chromatid cohesion	1	0	0	0	1
51176	positive regulation of sulfur metabolic process	2	0	0	0	1
51179	localization	1	0	0	0	1
16568	chromatin modification	100	0	1	-1	1
45736	negative regulation of cyclin-dependent protein kinase activity	7	0	0	0	1
42221	response to chemical stimulus	2	0	0	0	1
45739	positive regulation of DNA repair	1	0	0	0	1
16560	protein import into peroxisome matrix, docking	1	0	0	0	1
6760	folic acid and derivative metabolic process	3	0	0	0	1
45730	respiratory burst	1	0	0	0	1
51171	regulation of nitrogen compound metabolic process	2	0	0	0	1
51170	nuclear import	3	0	0	0	1
44403	symbiosis, encompassing mutualism through parasitism	1	0	0	0	1
51188	cofactor biosynthetic process	1	0	0	0	1
51186	cofactor metabolic process	1	0	0	0	1
6739	NADP metabolic process	1	0	0	0	1
15689	molybdate ion transport	1	0	0	0	1
15684	ferrous iron transport	1	0	0	0	1
44419	interspecies interaction between organisms	13	0	0	0	1
43562	cellular response to nitrogen levels	7	0	0	0	1
45740	positive regulation of DNA replication	1	0	0	0	1
6744	ubiquinone biosynthetic process	8	0	0	0	1
30833	regulation of actin filament polymerization	7	0	0	0	1
30835	negative regulation of actin filament depolymerization	1	0	0	0	1
30834	regulation of actin filament depolymerization	1	0	0	0	1
6749	glutathione metabolic process	5	0	0	0	1
15696	ammonium transport	5	0	0	0	1
35281	pre-microRNA export from nucleus	1	0	0	0	1
15692	lead ion transport	4	0	0	0	1
15691	cadmium ion transport	8	0	0	0	1
15690	aluminum ion transport	1	0	0	0	1
45750	positive regulation of S phase of mitotic cell cycle	1	0	0	0	1
43572	plastid fission	3	0	0	0	1
6741	NADP biosynthetic process	1	0	0	0	1
60918	auxin transport	1	0	0	0	1
35279	mRNA cleavage involved in gene silencing by miRNA	3	0	0	0	1
16998	cell wall macromolecule catabolic process	29	0	0	0	1
42256	mature ribosome assembly	3	0	0	0	1
42255	ribosome assembly	1	0	0	0	1
42254	ribosome biogenesis	123	0	1	-1	1
6721	terpenoid metabolic process	1	0	0	0	1
183	chromatin silencing at rDNA	1	0	0	0	1
184	nuclear-transcribed mRNA catabolic process, nonsense-mediated decay	9	0	0	0	1
6723	cuticle hydrocarbon biosynthetic process	3	0	0	0	1
6725	cellular aromatic compound metabolic process	3	0	0	0	1
45770	positive regulation of asymmetric cell division	1	0	0	0	1
6729	tetrahydrobiopterin biosynthetic process	1	0	0	0	1
35266	meristem growth	1	0	0	0	1
15678	high-affinity copper ion transport	1	0	0	0	1
15675	nickel ion transport	2	0	0	0	1
90344	negative regulation of cell aging	1	0	0	0	1
15671	oxygen transport	3	0	0	0	1
35265	organ growth	9	0	0	0	1
35264	multicellular organism growth	1	0	0	0	1
90342	regulation of cell aging	2	0	0	0	1
46621	negative regulation of organ growth	2	0	0	0	1
46622	positive regulation of organ growth	2	0	0	0	1
90309	positive regulation of methylation-dependent chromatin silencing	2	0	0	0	1
2000012	regulation of auxin polar transport	1	0	0	0	1
2000011	regulation of adaxial/abaxial pattern formation	1	0	0	0	1
2000014	regulation of endosperm development	3	0	0	0	1
16973	poly(A)+ mRNA export from nucleus	3	0	0	0	1
2000013	regulation of arginine biosynthetic process via ornithine	1	0	0	0	1
90306	spindle assembly involved in meiosis	1	0	0	0	1
42276	error-prone translesion synthesis	2	0	0	0	1
42274	ribosomal small subunit biogenesis	2	0	0	0	1
45787	positive regulation of cell cycle	3	0	0	0	1
45786	negative regulation of cell cycle	1	0	0	0	1
154	rRNA modification	3	0	0	0	1
2000029	regulation of proanthocyanidin biosynthetic process	2	0	0	0	1
162	tryptophan biosynthetic process	16	0	0	0	1
2000028	regulation of photoperiodism, flowering	1	0	0	0	1
160	two-component signal transduction system (phosphorelay)	51	0	0	0	1
45792	negative regulation of cell size	1	0	0	0	1
2000023	regulation of lateral root development	1	0	0	0	1
2000022	regulation of jasmonic acid mediated signaling pathway	1	0	0	0	1
2000021	regulation of ion homeostasis	1	0	0	0	1
2000027	regulation of organ morphogenesis	1	0	0	0	1
2000026	regulation of multicellular organismal development	1	0	0	0	1
2000025	regulation of leaf formation	1	0	0	0	1
2000024	regulation of leaf development	2	0	0	0	1
48829	root cap development	13	0	0	0	1
90322	regulation of superoxide metabolic process	1	0	0	0	1
48826	cotyledon morphogenesis	2	0	0	0	1
48827	phyllome development	8	0	0	0	1
45793	positive regulation of cell size	4	0	0	0	1
43132	NAD transport	2	0	0	0	1
169	activation of MAPK activity involved in osmosensory signaling pathway	1	0	0	0	1
48825	cotyledon development	25	0	0	0	1
165	MAPKKK cascade	6	0	0	0	1
52096	formation by symbiont of syncytium involving giant cell for nutrient acquisition from host	1	0	0	0	1
55122	response to very low light intensity stimulus	1	0	0	0	1
34389	lipid particle organization	2	0	0	0	1
48838	release of seed from dormancy	2	0	0	0	1
48831	regulation of shoot development	4	0	0	0	1
46654	tetrahydrofolate biosynthetic process	3	0	0	0	1
46653	tetrahydrofolate metabolic process	4	0	0	0	1
48830	adventitious root development	4	0	0	0	1
46656	folic acid biosynthetic process	1	0	0	0	1
45324	late endosome to vacuole transport	1	0	0	0	1
32197	transposition, RNA-mediated	1	0	0	0	1
33044	regulation of chromosome organization	2	0	0	0	1
43153	entrainment of circadian clock by photoperiod	3	0	0	0	1
45333	cellular respiration	2	0	0	0	1
43157	response to cation stress	3	0	0	0	1
45338	farnesyl diphosphate metabolic process	2	0	0	0	1
45337	farnesyl diphosphate biosynthetic process	2	0	0	0	1
43161	proteasomal ubiquitin-dependent protein catabolic process	8	0	0	0	1
70301	cellular response to hydrogen peroxide	2	0	0	0	1
10398	xylogalacturonan metabolic process	1	0	0	0	1
90355	positive regulation of auxin metabolic process	1	0	0	0	1
90358	positive regulation of tryptophan metabolic process	1	0	0	0	1
90351	seedling development	3	0	0	0	1
10390	histone monoubiquitination	2	0	0	0	1
46677	response to antibiotic	4	0	0	0	1
90359	negative regulation of abscisic acid biosynthetic process	1	0	0	0	1
46685	response to arsenic	10	0	0	0	1
48864	stem cell development	1	0	0	0	1
46202	cyanide biosynthetic process	1	0	0	0	1
48868	pollen tube development	19	0	0	0	1
46688	response to copper ion	14	0	0	0	1
48867	stem cell fate determination	1	0	0	0	1
44030	regulation of DNA methylation	1	0	0	0	1
80121	AMP transport	1	0	0	0	1
80120	CAAX-box protein maturation	1	0	0	0	1
33014	tetrapyrrole biosynthetic process	11	0	0	0	1
10378	temperature compensation of the circadian clock	1	0	0	0	1
10373	negative regulation of gibberellin biosynthetic process	1	0	0	0	1
10374	stomatal complex development	9	0	0	0	1
10375	stomatal complex patterning	3	0	0	0	1
10376	stomatal complex formation	1	0	0	0	1
10371	regulation of gibberellin biosynthetic process	3	0	0	0	1
578	embryonic axis specification	2	0	0	0	1
80119	ER body organization	5	0	0	0	1
80117	secondary growth	4	0	0	0	1
80114	positive regulation of glycine hydroxymethyltransferase activity	1	0	0	0	1
43193	positive regulation of gene-specific transcription	9	0	0	0	1
80113	regulation of seed growth	2	0	0	0	1
80111	DNA demethylation	2	0	0	0	1
80110	sporopollenin biosynthetic process	3	0	0	0	1
16926	protein desumoylation	6	0	0	0	1
16925	protein sumoylation	9	0	0	0	1
10388	cullin deneddylation	7	0	0	0	1
10389	regulation of G2/M transition of mitotic cell cycle	3	0	0	0	1
10386	lateral root primordium development	9	0	0	0	1
10387	signalosome assembly	6	0	0	0	1
10380	regulation of chlorophyll biosynthetic process	11	0	0	0	1
10381	attachment of peroxisome to chloroplast	1	0	0	0	1
9395	phospholipid catabolic process	4	0	0	0	1
9394	2'-deoxyribonucleotide metabolic process	1	0	0	0	1
9399	nitrogen fixation	5	0	0	0	1
105	histidine biosynthetic process	10	0	0	0	1
103	sulfate assimilation	14	0	0	0	1
2764	immune response-regulating signaling pathway	1	0	0	0	1
80147	root hair cell development	2	0	0	0	1
10359	regulation of anion channel activity	4	0	0	0	1
80143	regulation of amino acid export	4	0	0	0	1
80141	regulation of jasmonic acid biosynthetic process	2	0	0	0	1
33473	indoleacetic acid conjugate metabolic process	1	0	0	0	1
10358	leaf shaping	6	0	0	0	1
10351	lithium ion transport	4	0	0	0	1
10352	lithium ion export	1	0	0	0	1
10353	response to trehalose stimulus	1	0	0	0	1
50732	negative regulation of peptidyl-tyrosine phosphorylation	1	0	0	0	1
7186	G-protein coupled receptor protein signaling pathway	13	0	0	0	1
1887	selenium metabolic process	1	0	0	0	1
8033	tRNA processing	52	0	0	0	1
60548	negative regulation of cell death	2	0	0	0	1
80136	priming of cellular response to stress	2	0	0	0	1
80134	regulation of response to stress	1	0	0	0	1
10366	negative regulation of ethylene biosynthetic process	1	0	0	0	1
10362	negative regulation of anion channel activity by blue light	2	0	0	0	1
10363	regulation of plant-type hypersensitive response	4	0	0	0	1
10364	regulation of ethylene biosynthetic process	3	0	0	0	1
46244	salicylic acid catabolic process	1	0	0	0	1
46246	terpene biosynthetic process	1	0	0	0	1
80129	proteasome core complex assembly	2	0	0	0	1
10337	regulation of salicylic acid metabolic process	6	0	0	0	1
10338	leaf formation	4	0	0	0	1
51603	proteolysis involved in cellular protein catabolic process	25	0	0	0	1
71214	cellular response to abiotic stimulus	1	0	0	0	1
10335	response to non-ionic osmotic stress	1	0	0	0	1
51605	protein maturation by peptide bond cleavage	2	0	0	0	1
51604	protein maturation	1	0	0	0	1
71215	cellular response to abscisic acid stimulus	8	0	0	0	1
10332	response to gamma radiation	10	0	0	0	1
7160	cell-matrix adhesion	1	0	0	0	1
7163	establishment or maintenance of cell polarity	1	0	0	0	1
7165	signal transduction	407	0	3	-3	1
7164	establishment of tissue polarity	1	0	0	0	1
7166	cell surface receptor linked signaling pathway	4	0	0	0	1
7169	transmembrane receptor protein tyrosine kinase signaling pathway	129	0	1	-1	1
48439	flower morphogenesis	3	0	0	0	1
48437	floral organ development	8	0	0	0	1
48438	floral whorl development	2	0	0	0	1
48442	sepal development	2	0	0	0	1
48443	stamen development	17	0	0	0	1
48440	carpel development	16	0	0	0	1
48441	petal development	9	0	0	0	1
10344	seed oilbody biogenesis	4	0	0	0	1
10345	suberin biosynthetic process	8	0	0	0	1
80151	positive regulation of salicylic acid mediated signaling pathway	1	0	0	0	1
10342	endosperm cellularization	2	0	0	0	1
10343	singlet oxygen-mediated programmed cell death	1	0	0	0	1
51607	defense response to virus	15	0	0	0	1
7172	signal complex assembly	1	0	0	0	1
48446	petal morphogenesis	2	0	0	0	1
48444	floral organ morphogenesis	3	0	0	0	1
48448	stamen morphogenesis	1	0	0	0	1
32107	regulation of response to nutrient levels	1	0	0	0	1
48453	sepal formation	1	0	0	0	1
46274	lignin catabolic process	17	0	0	0	1
10315	auxin efflux	2	0	0	0	1
18283	iron incorporation into metallo-sulfur cluster	1	0	0	0	1
48451	petal formation	2	0	0	0	1
10311	lateral root formation	14	0	0	0	1
32583	regulation of gene-specific transcription	1	0	0	0	1
32582	negative regulation of gene-specific transcription	4	0	0	0	1
10312	detoxification of zinc ion	1	0	0	0	1
10310	regulation of hydrogen peroxide metabolic process	7	0	0	0	1
16099	monoterpenoid biosynthetic process	3	0	0	0	1
7141	male meiosis I	1	0	0	0	1
6294	nucleotide-excision repair, preincision complex assembly	1	0	0	0	1
7140	male meiosis	6	0	0	0	1
48457	floral whorl morphogenesis	1	0	0	0	1
7143	female meiosis	3	0	0	0	1
6298	mismatch repair	14	0	0	0	1
48455	stamen formation	1	0	0	0	1
34757	negative regulation of iron ion transport	2	0	0	0	1
46283	anthocyanin metabolic process	5	0	0	0	1
48462	carpel formation	1	0	0	0	1
12501	programmed cell death	14	0	0	0	1
10322	regulation of isopentenyl diphosphate biosynthetic process, mevalonate-independent pathway	1	0	0	0	1
10323	negative regulation of isopentenyl diphosphate biosynthetic process, mevalonate-independent pathway	1	0	0	0	1
10325	raffinose family oligosaccharide biosynthetic process	4	0	0	0	1
12502	induction of programmed cell death	1	0	0	0	1
34755	iron ion transmembrane transport	1	0	0	0	1
18279	protein N-linked glycosylation via asparagine	2	0	0	0	1
[truncated: 164 more rows]

## Sheet: HyperG tests on UP Genes
Supplemental Table S3. Hyper geometrical classification of microarray data (up regulated).
Category	Description	Full set	In subset	Expected in subset	Observed - expected	p-value
10200	response to chitin	119	18	2	16	5.1037e-13
42742	defense response to bacterium	168	19	3	16	2.25873e-11
50832	defense response to fungus	123	16	2	14	1.0981e-10
9617	response to bacterium	66	11	1	10	6.77202e-09
6979	response to oxidative stress	237	18	4	14	4.72585e-08
6952	defense response	497	26	8	18	1.02234e-07
31347	regulation of defense response	10	5	0	5	2.3696e-07
9753	response to jasmonic acid stimulus	120	11	2	9	3.44225e-06
9816	defense response to bacterium, incompatible interaction	27	6	0	6	3.50696e-06
42744	hydrogen peroxide catabolic process	78	9	1	8	4.08281e-06
10120	camalexin biosynthetic process	8	4	0	4	4.25314e-06
9611	response to wounding	132	11	2	9	8.68289e-06
9751	response to salicylic acid stimulus	110	9	2	7	6.68664e-05
6468	protein phosphorylation	986	32	16	16	9.52578e-05
9620	response to fungus	34	5	1	4	0.000191323
9612	response to mechanical stimulus	9	3	0	3	0.000316667
9651	response to salt stress	344	15	6	9	0.000431808
10193	response to ozone	23	4	0	4	0.000445496
9626	plant-type hypersensitive response	44	5	1	4	0.000655899
9863	salicylic acid mediated signaling pathway	14	3	0	3	0.00129335
2679	respiratory burst involved in defense response	4	2	0	2	0.00149922
9759	indole glucosinolate biosynthetic process	4	2	0	2	0.00149922
10167	response to nitrate	17	3	0	3	0.0023321
9817	defense response to fungus, incompatible interaction	39	4	1	3	0.00338888
10337	regulation of salicylic acid metabolic process	6	2	0	2	0.00366946
55114	oxidation reduction	1126	30	18	12	0.00384432
51865	protein autoubiquitination	7	2	0	2	0.0050832
9627	systemic acquired resistance	23	3	0	3	0.00565994
6032	chitin catabolic process	24	3	0	3	0.00639309
43069	negative regulation of programmed cell death	8	2	0	2	0.00670638
51707	response to other organism	50	4	1	3	0.00827944
9607	response to biotic stimulus	52	4	1	3	0.00949531
2213	defense response to insect	10	2	0	2	0.0105533
15706	nitrate transport	10	2	0	2	0.0105533
16998	cell wall macromolecule catabolic process	29	3	0	3	0.0108859
6800	oxygen and reactive oxygen species metabolic process	12	2	0	2	0.015156
43620	regulation of transcription in response to stress	1	1	0	1	0.0160142
42343	indole glucosinolate metabolic process	1	1	0	1	0.0160142
43201	response to leucine	1	1	0	1	0.0160142
46865	terpenoid transport	1	1	0	1	0.0160142
8631	induction of apoptosis by oxidative stress	1	1	0	1	0.0160142
10942	positive regulation of cell death	1	1	0	1	0.0160142
18874	benzoate metabolic process	1	1	0	1	0.0160142
60862	negative regulation of floral organ abscission	1	1	0	1	0.0160142
51973	positive regulation of telomerase activity	1	1	0	1	0.0160142
80053	response to phenylalanine	1	1	0	1	0.0160142
80052	response to histidine	1	1	0	1	0.0160142
169	activation of MAPK activity involved in osmosensory signaling pathway	1	1	0	1	0.0160142
80134	regulation of response to stress	1	1	0	1	0.0160142
32107	regulation of response to nutrient levels	1	1	0	1	0.0160142
16046	detection of fungus	1	1	0	1	0.0160142
9862	systemic acquired resistance, salicylic acid mediated signaling pathway	13	2	0	2	0.0177247
9723	response to ethylene stimulus	96	5	2	3	0.0189587
10150	leaf senescence	37	3	1	2	0.0210903
42128	nitrate assimilation	37	3	1	2	0.0210903
6857	oligopeptide transport	67	4	1	3	0.0223574
51607	defense response to virus	15	2	0	2	0.0233657
162	tryptophan biosynthetic process	16	2	0	2	0.026426
1666	response to hypoxia	17	2	0	2	0.0296385
52544	defense response by callose deposition in cell wall	17	2	0	2	0.0296385
51245	negative regulation of cellular defense response	2	1	0	1	0.0317732
9700	indole phytoalexin biosynthetic process	2	1	0	1	0.0317732
10266	response to vitamin B1	2	1	0	1	0.0317732
19499	cyanide metabolic process	2	1	0	1	0.0317732
9605	response to external stimulus	2	1	0	1	0.0317732
51410	detoxification of nitrogen compound	2	1	0	1	0.0317732
43090	amino acid import	2	1	0	1	0.0317732
43903	regulation of symbiosis, encompassing mutualism through parasitism	2	1	0	1	0.0317732
31349	positive regulation of defense response	2	1	0	1	0.0317732
50691	regulation of defense response to virus by host	2	1	0	1	0.0317732
45727	positive regulation of translation	2	1	0	1	0.0317732
80136	priming of cellular response to stress	2	1	0	1	0.0317732
9407	toxin catabolic process	45	3	1	2	0.0351142
9809	lignin biosynthetic process	45	3	1	2	0.0351142
10618	aerenchyma formation	3	1	0	1	0.047281
15802	basic amino acid transport	3	1	0	1	0.047281
42939	tripeptide transport	3	1	0	1	0.047281
10447	response to acidity	3	1	0	1	0.047281
15671	oxygen transport	3	1	0	1	0.047281
2000014	regulation of endosperm development	3	1	0	1	0.047281
9743	response to carbohydrate stimulus	3	1	0	1	0.047281
52542	defense response by callose deposition	3	1	0	1	0.047281
6355	regulation of transcription, DNA-dependent	889	21	14	7	0.0472873
9414	response to water deprivation	172	6	3	3	0.0584286
6612	protein targeting to membrane	4	1	0	1	0.0625417
9652	thigmotropism	4	1	0	1	0.0625417
42938	dipeptide transport	4	1	0	1	0.0625417
19760	glucosinolate metabolic process	4	1	0	1	0.0625417
2000038	regulation of stomatal complex development	4	1	0	1	0.0625417
2000037	regulation of stomatal complex patterning	4	1	0	1	0.0625417
15692	lead ion transport	4	1	0	1	0.0625417
10363	regulation of plant-type hypersensitive response	4	1	0	1	0.0625417
6865	amino acid transport	57	3	1	2	0.0631037
6887	exocytosis	27	2	0	2	0.0689666
9733	response to auxin stimulus	227	7	4	3	0.0728371
45449	regulation of transcription	1541	32	25	7	0.073724
9737	response to abscisic acid stimulus	229	7	4	3	0.0755318
6350	transcription	1103	24	18	6	0.0760389
10262	somatic embryogenesis	5	1	0	1	0.077559
19748	secondary metabolic process	5	1	0	1	0.077559
10731	protein glutathionylation	5	1	0	1	0.077559
9409	response to cold	232	7	4	3	0.0796828
9697	salicylic acid biosynthetic process	6	1	0	1	0.0923369
1676	long-chain fatty acid metabolic process	6	1	0	1	0.0923369
10112	regulation of systemic acquired resistance	6	1	0	1	0.0923369
10555	response to mannitol stimulus	6	1	0	1	0.0923369
7585	respiratory gaseous exchange	6	1	0	1	0.0923369
6904	vesicle docking involved in exocytosis	32	2	1	1	0.092588
8643	carbohydrate transport	68	3	1	2	0.095407
9867	jasmonic acid mediated signaling pathway	33	2	1	1	0.0975605
9813	flavonoid biosynthetic process	33	2	1	1	0.0975605
31540	regulation of anthocyanin biosynthetic process	7	1	0	1	0.106879
9864	induced systemic resistance, jasmonic acid mediated signaling pathway	7	1	0	1	0.106879
10310	regulation of hydrogen peroxide metabolic process	7	1	0	1	0.106879
8219	cell death	35	2	1	1	0.107724
9744	response to sucrose stimulus	36	2	1	1	0.112907
7165	signal transduction	407	10	7	3	0.118956
19509	L-methionine salvage from methylthioadenosine	8	1	0	1	0.12119
9966	regulation of signal transduction	8	1	0	1	0.12119
10047	fruit dehiscence	8	1	0	1	0.12119
45010	actin nucleation	9	1	0	1	0.135272
9061	anaerobic respiration	9	1	0	1	0.135272
10386	lateral root primordium development	9	1	0	1	0.135272
9750	response to fructose stimulus	9	1	0	1	0.135272
9058	biosynthetic process	171	5	3	2	0.140019
42538	hyperosmotic salinity response	42	2	1	1	0.145223
9625	response to insect	10	1	0	1	0.149129
9610	response to symbiotic fungus	10	1	0	1	0.149129
9932	cell tip growth	10	1	0	1	0.149129
7568	aging	44	2	1	1	0.156384
9408	response to heat	131	4	2	2	0.15868
2237	response to molecule of bacterial origin	11	1	0	1	0.162766
9646	response to absence of light	11	1	0	1	0.162766
10102	lateral root morphogenesis	11	1	0	1	0.162766
9901	anther dehiscence	11	1	0	1	0.162766
9699	phenylpropanoid biosynthetic process	12	1	0	1	0.176185
6349	regulation of gene expression by genetic imprinting	12	1	0	1	0.176185
9835	ripening	12	1	0	1	0.176185
45087	innate immune response	139	4	2	2	0.183675
6519	cellular amino acid and derivative metabolic process	13	1	0	1	0.18939
19253	reductive pentose-phosphate cycle	13	1	0	1	0.18939
7186	G-protein coupled receptor protein signaling pathway	13	1	0	1	0.18939
10197	polar nucleus fusion	14	1	0	1	0.202384
12501	programmed cell death	14	1	0	1	0.202384
9266	response to temperature stimulus	15	1	0	1	0.215171
6541	glutamine metabolic process	16	1	0	1	0.227755
31348	negative regulation of defense response	16	1	0	1	0.227755
6006	glucose metabolic process	17	1	0	1	0.240137
9851	auxin biosynthetic process	18	1	0	1	0.252321
16043	cellular component organization	18	1	0	1	0.252321
9691	cytokinin biosynthetic process	19	1	0	1	0.264312
9698	phenylpropanoid metabolic process	19	1	0	1	0.264312
9086	methionine biosynthetic process	19	1	0	1	0.264312
9749	response to glucose stimulus	19	1	0	1	0.264312
31408	oxylipin biosynthetic process	20	1	0	1	0.27611
42545	cell wall modification	65	2	1	1	0.279429
48511	rhythmic process	21	1	0	1	0.287721
6950	response to stress	280	6	4	2	0.292606
46777	protein autophosphorylation	22	1	0	1	0.299146
9693	ethylene biosynthetic process	22	1	0	1	0.299146
9695	jasmonic acid biosynthetic process	22	1	0	1	0.299146
6817	phosphate transport	22	1	0	1	0.299146
9741	response to brassinosteroid stimulus	22	1	0	1	0.299146
9567	double fertilization forming a zygote and endosperm	23	1	0	1	0.310389
9834	secondary cell wall biogenesis	23	1	0	1	0.310389
6306	DNA methylation	23	1	0	1	0.310389
16567	protein ubiquitination	122	3	2	1	0.310614
9615	response to virus	24	1	0	1	0.321452
6826	iron ion transport	24	1	0	1	0.321452
7169	transmembrane receptor protein tyrosine kinase signaling pathway	129	3	2	1	0.341342
48527	lateral root development	26	1	0	1	0.343052
6811	ion transport	246	5	4	1	0.359094
55085	transmembrane transport	538	10	9	1	0.360532
9073	aromatic amino acid family biosynthetic process	28	1	0	1	0.363967
6807	nitrogen compound metabolic process	29	1	0	1	0.374174
6970	response to osmotic stress	82	2	1	1	0.379062
6944	cellular membrane fusion	31	1	0	1	0.394103
6073	cellular glucan metabolic process	33	1	1	0	0.4134
48481	ovule development	33	1	1	0	0.4134
30036	actin cytoskeleton organization	34	1	1	0	0.422818
9555	pollen development	92	2	1	1	0.435047
46686	response to cadmium ion	331	6	5	1	0.437714
31640	killing of cells of another organism	37	1	1	0	0.450179
30001	metal ion transport	98	2	2	0	0.467322
6915	apoptosis	159	3	3	0	0.469958
6631	fatty acid metabolic process	40	1	1	0	0.476249
10224	response to UV-B	40	1	1	0	0.476249
9553	embryo sac development	40	1	1	0	0.476249
15986	ATP synthesis coupled proton transport	41	1	1	0	0.484662
5975	carbohydrate metabolic process	478	8	8	0	0.500432
8652	cellular amino acid biosynthetic process	107	2	2	0	0.513625
7623	circadian rhythm	45	1	1	0	0.516992
9735	response to cytokinin stimulus	45	1	1	0	0.516992
45941	positive regulation of transcription	50	1	1	0	0.554581
15992	proton transport	51	1	1	0	0.561741
9664	plant-type cell wall organization	51	1	1	0	0.561741
8033	tRNA processing	52	1	1	0	0.568787
6629	lipid metabolic process	252	4	4	0	0.577031
43086	negative regulation of catalytic activity	54	1	1	0	0.582543
9416	response to light stimulus	124	2	2	0	0.593581
7275	multicellular organismal development	331	5	5	0	0.615081
9624	response to nematode	60	1	1	0	0.621245
6855	drug transmembrane transport	64	1	1	0	0.645041
9860	pollen tube growth	70	1	1	0	0.677973
6810	transport	1157	17	19	-2	0.681815
6813	potassium ion transport	73	1	1	0	0.693281
9873	ethylene mediated signaling pathway	151	2	2	0	0.699738
6096	glycolysis	80	1	1	0	0.72624
6396	RNA processing	83	1	1	0	0.739263
9826	unidimensional cell growth	91	1	1	0	0.771054
7264	small GTPase mediated signal transduction	93	1	1	0	0.77838
9738	abscisic acid mediated signaling pathway	94	1	2	-1	0.781955
6508	proteolysis	406	5	7	-2	0.783219
9739	response to gibberellin stimulus	95	1	2	-1	0.785472
6869	lipid transport	98	1	2	-1	0.795689
16568	chromatin modification	100	1	2	-1	0.80223
6812	cation transport	103	1	2	-1	0.811652
22900	electron transport chain	110	1	2	-1	0.831937
9908	flower development	115	1	2	-1	0.84508
16042	lipid catabolic process	129	1	2	-1	0.876686
7047	cellular cell wall organization	315	3	5	-2	0.884087
45454	cell redox homeostasis	136	1	2	-1	0.889992
16192	vesicle-mediated transport	162	1	3	-2	0.928056
6886	intracellular protein transport	175	1	3	-2	0.941838
8152	metabolic process	1461	17	23	-6	0.941864
9793	embryo development ending in seed dormancy	311	2	5	-3	0.961605
15031	protein transport	341	1	5	-4	0.996225
9704	de-etiolation	5	0	0	0	1
52573	UDP-D-galactose metabolic process	1	0	0	0	1
32968	positive regulation of RNA elongation from RNA polymerase II promoter	3	0	0	0	1
30307	positive regulation of cell growth	1	0	0	0	1
30308	negative regulation of cell growth	4	0	0	0	1
42777	plasma membrane ATP synthesis coupled proton transport	4	0	0	0	1
42779	tRNA 3'-trailer cleavage	2	0	0	0	1
6672	ceramide metabolic process	3	0	0	0	1
42773	ATP synthesis coupled electron transport	1	0	0	0	1
43622	cortical microtubule organization	15	0	0	0	1
42775	mitochondrial ATP synthesis coupled electron transport	1	0	0	0	1
9715	chalcone biosynthetic process	1	0	0	0	1
6207	'de novo' pyrimidine base biosynthetic process	4	0	0	0	1
32955	regulation of barrier septum formation	1	0	0	0	1
32957	inositol trisphosphate metabolic process	7	0	0	0	1
51252	regulation of RNA metabolic process	3	0	0	0	1
9718	anthocyanin biosynthetic process	11	0	0	0	1
51258	protein polymerization	24	0	0	0	1
51259	protein oligomerization	3	0	0	0	1
42787	protein ubiquitination involved in ubiquitin-dependent protein catabolic process	4	0	0	0	1
903	regulation of cell shape during vegetative growth phase	1	0	0	0	1
904	cell morphogenesis involved in differentiation	2	0	0	0	1
16485	protein processing	5	0	0	0	1
42306	regulation of protein import into nucleus	1	0	0	0	1
45814	negative regulation of gene expression, epigenetic	5	0	0	0	1
902	cell morphogenesis	9	0	0	0	1
16482	cytoplasmic transport	1	0	0	0	1
16480	negative regulation of transcription from RNA polymerase III promoter	1	0	0	0	1
42780	tRNA 3'-end processing	4	0	0	0	1
6680	glucosylceramide catabolic process	4	0	0	0	1
7530	sex determination	1	0	0	0	1
43631	RNA polyadenylation	4	0	0	0	1
6656	phosphatidylcholine biosynthetic process	4	0	0	0	1
6655	phosphatidylglycerol biosynthetic process	2	0	0	0	1
51260	protein homooligomerization	5	0	0	0	1
6659	phosphatidylserine biosynthetic process	2	0	0	0	1
16458	gene silencing	9	0	0	0	1
32940	secretion by cell	2	0	0	0	1
61077	chaperone-mediated protein folding	1	0	0	0	1
42793	transcription from plastid promoter	3	0	0	0	1
6651	diacylglycerol biosynthetic process	1	0	0	0	1
51276	chromosome organization	9	0	0	0	1
42325	regulation of phosphorylation	3	0	0	0	1
45836	positive regulation of meiosis	1	0	0	0	1
45839	negative regulation of mitosis	1	0	0	0	1
32928	regulation of superoxide anion generation	1	0	0	0	1
6661	phosphatidylinositol biosynthetic process	3	0	0	0	1
6665	sphingolipid metabolic process	8	0	0	0	1
6636	unsaturated fatty acid biosynthetic process	7	0	0	0	1
51289	protein homotetramerization	2	0	0	0	1
6635	fatty acid beta-oxidation	27	0	0	0	1
32922	circadian regulation of gene expression	2	0	0	0	1
6637	acyl-CoA metabolic process	2	0	0	0	1
19953	sexual reproduction	21	0	0	0	1
35195	gene silencing by miRNA	2	0	0	0	1
35194	posttranscriptional gene silencing by RNA	6	0	0	0	1
45848	positive regulation of nitrogen utilization	1	0	0	0	1
35196	production of miRNAs involved in gene silencing by miRNA	10	0	0	0	1
42335	cuticle development	15	0	0	0	1
43666	regulation of phosphoprotein phosphatase activity	1	0	0	0	1
6644	phospholipid metabolic process	4	0	0	0	1
6646	phosphatidylethanolamine biosynthetic process	1	0	0	0	1
6649	phospholipid transfer to membrane	1	0	0	0	1
16444	somatic cell DNA recombination	4	0	0	0	1
16441	posttranscriptional gene silencing	8	0	0	0	1
42344	indole glucosinolate catabolic process	3	0	0	0	1
6642	triglyceride mobilization	1	0	0	0	1
76	DNA replication checkpoint	1	0	0	0	1
6611	protein export from nucleus	2	0	0	0	1
6614	SRP-dependent cotranslational protein targeting to membrane	11	0	0	0	1
72	M phase specific microtubule process	1	0	0	0	1
6617	SRP-dependent cotranslational protein targeting to membrane, signal sequence recognition	4	0	0	0	1
42350	GDP-L-fucose biosynthetic process	1	0	0	0	1
45860	positive regulation of protein kinase activity	1	0	0	0	1
42351	'de novo' GDP-L-fucose biosynthetic process	1	0	0	0	1
42352	GDP-L-fucose salvage	1	0	0	0	1
42353	fucose biosynthetic process	1	0	0	0	1
79	regulation of cyclin-dependent protein kinase activity	4	0	0	0	1
43686	co-translational protein modification	1	0	0	0	1
42355	L-fucose catabolic process	1	0	0	0	1
46713	boron transport	4	0	0	0	1
77	DNA damage checkpoint	1	0	0	0	1
6623	protein targeting to vacuole	22	0	0	0	1
86	G2/M transition of mitotic cell cycle	1	0	0	0	1
6625	protein targeting to peroxisome	3	0	0	0	1
85	G2 phase of mitotic cell cycle	4	0	0	0	1
6624	vacuolar protein processing	4	0	0	0	1
82	G1/S transition of mitotic cell cycle	4	0	0	0	1
6626	protein targeting to mitochondrion	16	0	0	0	1
80	G1 phase of mitotic cell cycle	4	0	0	0	1
43693	monoterpene biosynthetic process	2	0	0	0	1
42362	fat-soluble vitamin biosynthetic process	1	0	0	0	1
6621	protein retention in ER lumen	6	0	0	0	1
45876	positive regulation of sister chromatid cohesion	1	0	0	0	1
42371	vitamin K biosynthetic process	1	0	0	0	1
46739	spread of virus in host	1	0	0	0	1
19915	lipid storage	15	0	0	0	1
42372	phylloquinone biosynthetic process	6	0	0	0	1
2239	response to oomycetes	1	0	0	0	1
19919	peptidyl-arginine methylation, to asymmetrical-dimethyl arginine	4	0	0	0	1
2238	response to molecule of fungal origin	5	0	0	0	1
59	protein import into nucleus, docking	13	0	0	0	1
2240	response to molecule of oomycetes origin	2	0	0	0	1
6605	protein targeting	10	0	0	0	1
60	protein import into nucleus, translocation	5	0	0	0	1
6606	protein import into nucleus	16	0	0	0	1
65002	intracellular protein transmembrane transport	1	0	0	0	1
45893	positive regulation of transcription, DNA-dependent	7	0	0	0	1
46740	spread of virus in host, cell to cell	2	0	0	0	1
45892	negative regulation of transcription, DNA-dependent	2	0	0	0	1
42391	regulation of membrane potential	1	0	0	0	1
43241	protein complex disassembly	1	0	0	0	1
38	very long-chain fatty acid metabolic process	15	0	0	0	1
42398	cellular amino acid derivative biosynthetic process	5	0	0	0	1
43247	telomere maintenance in response to DNA damage	2	0	0	0	1
43248	proteasome assembly	3	0	0	0	1
41	transition metal ion transport	1	0	0	0	1
32091	negative regulation of protein binding	1	0	0	0	1
2229	defense response to oomycetes	9	0	0	0	1
43254	regulation of protein complex assembly	1	0	0	0	1
43255	regulation of carbohydrate biosynthetic process	2	0	0	0	1
45	autophagic vacuole assembly	3	0	0	0	1
71731	response to nitric oxide	1	0	0	0	1
71732	cellular response to nitric oxide	1	0	0	0	1
10299	detoxification of cobalt ion	1	0	0	0	1
43266	regulation of potassium ion transport	1	0	0	0	1
43268	positive regulation of potassium ion transport	1	0	0	0	1
43269	regulation of ion transport	1	0	0	0	1
15996	chlorophyll catabolic process	10	0	0	0	1
15994	chlorophyll metabolic process	4	0	0	0	1
15991	ATP hydrolysis coupled proton transport	6	0	0	0	1
46786	viral replication complex formation and maintenance	4	0	0	0	1
46785	microtubule polymerization	3	0	0	0	1
27	ribosomal large subunit assembly	1	0	0	0	1
24	maltose biosynthetic process	1	0	0	0	1
25	maltose catabolic process	1	0	0	0	1
23	maltose metabolic process	2	0	0	0	1
15969	guanosine tetraphosphate metabolic process	4	0	0	0	1
15967	diadenosine tetraphosphate catabolic process	1	0	0	0	1
15966	diadenosine tetraphosphate biosynthetic process	2	0	0	0	1
10275	NAD(P)H dehydrogenase complex assembly	3	0	0	0	1
70417	cellular response to cold	13	0	0	0	1
10270	photosystem II oxygen evolving complex assembly	2	0	0	0	1
10271	regulation of chlorophyll catabolic process	3	0	0	0	1
10273	detoxification of copper ion	1	0	0	0	1
478	endonucleolytic cleavage involved in rRNA processing	1	0	0	0	1
10289	homogalacturonan biosynthetic process	3	0	0	0	1
50821	protein stabilization	5	0	0	0	1
15977	carbon fixation	9	0	0	0	1
15976	carbon utilization	6	0	0	0	1
10286	heat acclimation	18	0	0	0	1
10288	response to lead ion	4	0	0	0	1
48509	regulation of meristem development	7	0	0	0	1
48507	meristem development	10	0	0	0	1
48508	embryonic meristem development	2	0	0	0	1
9294	DNA mediated transformation	25	0	0	0	1
488	maturation of LSU-rRNA from tetracistronic rRNA transcript (SSU-rRNA, LSU-rRNA, 4.5S-rRNA, 5S-rRNA)	1	0	0	0	1
489	maturation of SSU-rRNA from tetracistronic rRNA transcript (SSU-rRNA, LSU-rRNA, 4.5S-rRNA, 5S-rRNA)	1	0	0	0	1
9299	mRNA transcription	2	0	0	0	1
2	mitochondrial genome maintenance	2	0	0	0	1
48505	regulation of timing of cell differentiation	1	0	0	0	1
3	reproduction	3	0	0	0	1
48504	regulation of timing of organ formation	1	0	0	0	1
10256	endomembrane system organization	1	0	0	0	1
10258	NADH dehydrogenase complex (plastoquinone) assembly	2	0	0	0	1
10252	auxin homeostasis	14	0	0	0	1
34227	tRNA thio-modification	1	0	0	0	1
10253	UDP-rhamnose biosynthetic process	4	0	0	0	1
10254	nectary development	3	0	0	0	1
15940	pantothenate biosynthetic process	4	0	0	0	1
10255	glucose mediated signaling pathway	5	0	0	0	1
50829	defense response to Gram-negative bacterium	1	0	0	0	1
50826	response to freezing	10	0	0	0	1
9263	deoxyribonucleotide biosynthetic process	1	0	0	0	1
32042	mitochondrial DNA metabolic process	1	0	0	0	1
9267	cellular response to starvation	4	0	0	0	1
1789	G-protein signaling, coupled to S1P second messenger (sphingosine kinase activating)	1	0	0	0	1
48513	organ development	3	0	0	0	1
9268	response to pH	1	0	0	0	1
48510	regulation of timing of transition from vegetative to reproductive phase	22	0	0	0	1
45488	pectin metabolic process	1	0	0	0	1
45487	gibberellin catabolic process	6	0	0	0	1
45489	pectin biosynthetic process	5	0	0	0	1
45005	maintenance of fidelity involved in DNA-dependent DNA replication	2	0	0	0	1
9269	response to desiccation	19	0	0	0	1
60627	regulation of vesicle-mediated transport	1	0	0	0	1
45490	pectin catabolic process	2	0	0	0	1
34219	carbohydrate transmembrane transport	1	0	0	0	1
45493	xylan catabolic process	4	0	0	0	1
45492	xylan biosynthetic process	1	0	0	0	1
10267	production of ta-siRNAs involved in RNA interference	12	0	0	0	1
10268	brassinosteroid homeostasis	6	0	0	0	1
10269	response to selenium ion	1	0	0	0	1
10263	tricyclic triterpenoid biosynthetic process	2	0	0	0	1
10264	myo-inositol hexakisphosphate biosynthetic process	4	0	0	0	1
10265	SCF complex assembly	1	0	0	0	1
9270	response to humidity	2	0	0	0	1
10260	organ senescence	2	0	0	0	1
7090	regulation of S phase of mitotic cell cycle	1	0	0	0	1
7093	mitotic cell cycle checkpoint	1	0	0	0	1
7094	mitotic cell cycle spindle assembly checkpoint	4	0	0	0	1
9273	peptidoglycan-based cell wall biogenesis	1	0	0	0	1
45014	negative regulation of transcription by glucose	1	0	0	0	1
46345	abscisic acid catabolic process	2	0	0	0	1
45017	glycerolipid biosynthetic process	1	0	0	0	1
48528	post-embryonic root development	5	0	0	0	1
48530	fruit morphogenesis	1	0	0	0	1
10239	chloroplast mRNA processing	1	0	0	0	1
45022	early endosome to late endosome transport	1	0	0	0	1
10234	tapetal cell fate specification	1	0	0	0	1
10235	guard mother cell cytokinesis	1	0	0	0	1
10236	plastoquinone biosynthetic process	4	0	0	0	1
10230	alternative respiration	1	0	0	0	1
10231	maintenance of seed dormancy	4	0	0	0	1
33356	UDP-L-arabinose metabolic process	1	0	0	0	1
10233	phloem transport	2	0	0	0	1
7062	sister chromatid cohesion	11	0	0	0	1
9240	isopentenyl diphosphate biosynthetic process	1	0	0	0	1
9245	lipid A biosynthetic process	5	0	0	0	1
9249	protein lipoylation	1	0	0	0	1
9247	glycolipid biosynthetic process	7	0	0	0	1
15937	coenzyme A biosynthetic process	6	0	0	0	1
15936	coenzyme A metabolic process	2	0	0	0	1
10245	radial microtubular system formation	1	0	0	0	1
10246	rhamnogalacturonan I biosynthetic process	1	0	0	0	1
32012	regulation of ARF protein signal transduction	7	0	0	0	1
10248	establishment or maintenance of transmembrane electrochemical gradient	1	0	0	0	1
19048	virus-host interaction	1	0	0	0	1
15931	nucleobase, nucleoside, nucleotide and nucleic acid transport	1	0	0	0	1
10241	ent-kaurene oxidation to kaurenoic acid	1	0	0	0	1
31167	rRNA methylation	3	0	0	0	1
10243	response to organic nitrogen	1	0	0	0	1
10244	response to low fluence blue light stimulus by blue low-fluence system	4	0	0	0	1
9252	peptidoglycan biosynthetic process	4	0	0	0	1
32491	detection of molecule of fungal origin	1	0	0	0	1
9250	glucan biosynthetic process	5	0	0	0	1
1778	plasma membrane repair	1	0	0	0	1
9257	10-formyltetrahydrofolate biosynthetic process	1	0	0	0	1
7076	mitotic chromosome condensation	1	0	0	0	1
45037	protein import into chloroplast stroma	8	0	0	0	1
45036	protein targeting to chloroplast	14	0	0	0	1
45039	protein import into mitochondrial inner membrane	6	0	0	0	1
46369	galactose biosynthetic process	1	0	0	0	1
45038	protein import into chloroplast thylakoid membrane	6	0	0	0	1
9259	ribonucleotide metabolic process	1	0	0	0	1
45040	protein import into mitochondrial outer membrane	5	0	0	0	1
15908	fatty acid transport	1	0	0	0	1
9229	thiamin diphosphate biosynthetic process	1	0	0	0	1
10216	maintenance of DNA methylation	7	0	0	0	1
46373	L-arabinose metabolic process	2	0	0	0	1
15904	tetracycline transport	3	0	0	0	1
10212	response to ionizing radiation	2	0	0	0	1
10213	non-photoreactive DNA repair	2	0	0	0	1
10214	seed coat development	9	0	0	0	1
10215	cellulose microfibril organization	4	0	0	0	1
71329	cellular response to sucrose stimulus	2	0	0	0	1
9220	pyrimidine ribonucleotide biosynthetic process	2	0	0	0	1
48554	positive regulation of metalloenzyme activity	2	0	0	0	1
9228	thiamin biosynthetic process	8	0	0	0	1
9225	nucleotide-sugar metabolic process	19	0	0	0	1
9226	nucleotide-sugar biosynthetic process	1	0	0	0	1
10227	floral organ abscission	13	0	0	0	1
45053	protein retention in Golgi apparatus	1	0	0	0	1
48564	photosystem I assembly	4	0	0	0	1
15916	fatty acyl CoA transport	1	0	0	0	1
10229	inflorescence development	7	0	0	0	1
15914	phospholipid transport	13	0	0	0	1
10223	secondary shoot formation	10	0	0	0	1
70475	rRNA base methylation	1	0	0	0	1
10225	response to UV-C	2	0	0	0	1
10226	response to lithium ion	1	0	0	0	1
31146	SCF-dependent proteasomal ubiquitin-dependent protein catabolic process	5	0	0	0	1
10220	positive regulation of vernalization response	2	0	0	0	1
10221	negative regulation of vernalization response	1	0	0	0	1
10222	stem vascular tissue pattern formation	2	0	0	0	1
9231	riboflavin biosynthetic process	10	0	0	0	1
7050	cell cycle arrest	8	0	0	0	1
9234	menaquinone biosynthetic process	2	0	0	0	1
7059	chromosome segregation	16	0	0	0	1
48569	post-embryonic organ development	1	0	0	0	1
9236	cobalamin biosynthetic process	2	0	0	0	1
50891	multicellular organismal water homeostasis	1	0	0	0	1
48574	long-day photoperiodism, flowering	5	0	0	0	1
18160	peptidyl-pyrromethane cofactor linkage	1	0	0	0	1
48575	short-day photoperiodism, flowering	3	0	0	0	1
48573	photoperiodism, flowering	28	0	0	0	1
46396	D-galacturonate metabolic process	1	0	0	0	1
33310	chlorophyll a catabolic process	1	0	0	0	1
10670	positive regulation of oxygen and reactive oxygen species metabolic process	2	0	0	0	1
50896	response to stimulus	18	0	0	0	1
6171	cAMP biosynthetic process	3	0	0	0	1
9682	induced systemic resistance	2	0	0	0	1
7020	microtubule nucleation	4	0	0	0	1
48578	positive regulation of long-day photoperiodism, flowering	2	0	0	0	1
9685	gibberellin metabolic process	2	0	0	0	1
9686	gibberellin biosynthetic process	18	0	0	0	1
46398	UDP-glucuronate metabolic process	1	0	0	0	1
9202	deoxyribonucleoside triphosphate biosynthetic process	1	0	0	0	1
7021	tubulin complex assembly	6	0	0	0	1
48579	negative regulation of long-day photoperiodism, flowering	3	0	0	0	1
6177	GMP biosynthetic process	3	0	0	0	1
9684	indoleacetic acid biosynthetic process	9	0	0	0	1
48577	negative regulation of short-day photoperiodism, flowering	2	0	0	0	1
9687	abscisic acid metabolic process	5	0	0	0	1
8356	asymmetric cell division	5	0	0	0	1
9688	abscisic acid biosynthetic process	12	0	0	0	1
10205	photoinhibition	9	0	0	0	1
48586	regulation of long-day photoperiodism, flowering	1	0	0	0	1
10206	photosystem II repair	8	0	0	0	1
19481	L-alanine catabolic process, by transamination	1	0	0	0	1
10207	photosystem II assembly	8	0	0	0	1
10208	pollen wall assembly	4	0	0	0	1
10201	response to continuous far red light stimulus by the high-irradiance response system	2	0	0	0	1
19484	beta-alanine catabolic process	1	0	0	0	1
10202	response to low fluence red light stimulus	1	0	0	0	1
10686	tetracyclic triterpenoid biosynthetic process	1	0	0	0	1
10203	response to very low fluence red light stimulus	1	0	0	0	1
31122	cytoplasmic microtubule organization	1	0	0	0	1
10204	defense response signaling pathway, resistance gene-independent	10	0	0	0	1
71345	cellular response to cytokine stimulus	1	0	0	0	1
31123	RNA 3'-end processing	6	0	0	0	1
34635	glutathione transport	3	0	0	0	1
32456	endocytic recycling	2	0	0	0	1
51754	meiotic sister chromatid cohesion, centromeric	2	0	0	0	1
6182	cGMP biosynthetic process	4	0	0	0	1
8361	regulation of cell size	4	0	0	0	1
7031	peroxisome organization	15	0	0	0	1
1736	establishment of planar polarity	3	0	0	0	1
9690	cytokinin metabolic process	10	0	0	0	1
8360	regulation of cell shape	15	0	0	0	1
6183	GTP biosynthetic process	5	0	0	0	1
7030	Golgi organization	7	0	0	0	1
7033	vacuole organization	12	0	0	0	1
48589	developmental growth	10	0	0	0	1
9696	salicylic acid metabolic process	5	0	0	0	1
7032	endosome organization	2	0	0	0	1
48103	somatic stem cell division	1	0	0	0	1
6188	IMP biosynthetic process	2	0	0	0	1
7035	vacuolar acidification	1	0	0	0	1
9694	jasmonic acid metabolic process	4	0	0	0	1
7034	vacuolar transport	5	0	0	0	1
6189	'de novo' IMP biosynthetic process	6	0	0	0	1
31116	positive regulation of microtubule polymerization	2	0	0	0	1
51762	sesquiterpene biosynthetic process	2	0	0	0	1
31119	tRNA pseudouridine synthesis	6	0	0	0	1
7009	plasma membrane organization	1	0	0	0	1
31118	rRNA pseudouridine synthesis	1	0	0	0	1
45088	regulation of innate immune response	1	0	0	0	1
30261	chromosome condensation	5	0	0	0	1
34620	cellular response to unfolded protein	2	0	0	0	1
10654	apical cell fate commitment	1	0	0	0	1
31110	regulation of microtubule polymerization or depolymerization	1	0	0	0	1
19477	L-lysine catabolic process	1	0	0	0	1
19478	D-amino acid catabolic process	1	0	0	0	1
31115	negative regulation of microtubule polymerization	1	0	0	0	1
1709	cell fate determination	4	0	0	0	1
1708	cell fate specification	7	0	0	0	1
42814	monopolar cell growth	2	0	0	0	1
9660	amyloplast organization	3	0	0	0	1
31591	wybutosine biosynthetic process	1	0	0	0	1
42816	vitamin B6 metabolic process	1	0	0	0	1
7000	nucleolus organization	3	0	0	0	1
9663	plasmodesma organization	1	0	0	0	1
8333	endosome to lysosome transport	4	0	0	0	1
9661	chromoplast organization	1	0	0	0	1
48598	embryonic morphogenesis	2	0	0	0	1
9662	etioplast organization	3	0	0	0	1
7004	telomere maintenance via telomerase	2	0	0	0	1
7005	mitochondrion organization	7	0	0	0	1
30259	lipid glycosylation	7	0	0	0	1
42817	pyridoxal metabolic process	1	0	0	0	1
71366	cellular response to indolebutyric acid stimulus	2	0	0	0	1
18131	oxazole or thiazole biosynthetic process	1	0	0	0	1
71365	cellular response to auxin stimulus	1	0	0	0	1
42819	vitamin B6 biosynthetic process	3	0	0	0	1
19464	glycine decarboxylation via glycine cleavage system	6	0	0	0	1
71369	cellular response to ethylene stimulus	1	0	0	0	1
34613	cellular protein localization	1	0	0	0	1
42823	pyridoxal phosphate biosynthetic process	3	0	0	0	1
6164	purine nucleotide biosynthetic process	13	0	0	0	1
7010	cytoskeleton organization	23	0	0	0	1
6163	purine nucleotide metabolic process	3	0	0	0	1
6166	purine ribonucleoside salvage	5	0	0	0	1
7015	actin filament organization	9	0	0	0	1
6168	adenine salvage	5	0	0	0	1
6167	AMP biosynthetic process	1	0	0	0	1
7017	microtubule-based process	24	0	0	0	1
6169	adenosine salvage	2	0	0	0	1
34605	cellular response to heat	4	0	0	0	1
51782	negative regulation of cell division	3	0	0	0	1
9649	entrainment of circadian clock	1	0	0	0	1
51781	positive regulation of cell division	2	0	0	0	1
9647	skotomorphogenesis	4	0	0	0	1
9648	photoperiodism	5	0	0	0	1
51783	regulation of nuclear division	1	0	0	0	1
51307	meiotic chromosome separation	1	0	0	0	1
51302	regulation of cell division	9	0	0	0	1
30245	cellulose catabolic process	24	0	0	0	1
51304	chromosome separation	1	0	0	0	1
51788	response to misfolded protein	3	0	0	0	1
19458	methionine catabolic process via 2-oxobutanoate	1	0	0	0	1
9641	shade avoidance	9	0	0	0	1
9642	response to light intensity	7	0	0	0	1
9645	response to low light intensity stimulus	2	0	0	0	1
22621	shoot system development	6	0	0	0	1
9643	photosynthetic acclimation	1	0	0	0	1
51792	medium-chain fatty acid biosynthetic process	1	0	0	0	1
51791	medium-chain fatty acid metabolic process	2	0	0	0	1
10647	positive regulation of cell communication	1	0	0	0	1
22619	generative cell differentiation	1	0	0	0	1
9653	anatomical structure morphogenesis	4	0	0	0	1
9650	UV protection	3	0	0	0	1
6144	purine base metabolic process	2	0	0	0	1
9657	plastid organization	10	0	0	0	1
6145	purine base catabolic process	1	0	0	0	1
9628	response to abiotic stimulus	13	0	0	0	1
10617	circadian regulation of calcium ion oscillation	3	0	0	0	1
51322	anaphase	1	0	0	0	1
9629	response to gravity	2	0	0	0	1
32880	regulation of protein localization	5	0	0	0	1
19430	removal of superoxide radicals	10	0	0	0	1
19432	triglyceride biosynthetic process	4	0	0	0	1
19433	triglyceride catabolic process	3	0	0	0	1
18106	peptidyl-histidine phosphorylation	14	0	0	0	1
22603	regulation of anatomical structure morphogenesis	4	0	0	0	1
6593	ornithine catabolic process	1	0	0	0	1
6595	polyamine metabolic process	1	0	0	0	1
6110	regulation of glycolysis	1	0	0	0	1
6597	spermine biosynthetic process	4	0	0	0	1
6596	polyamine biosynthetic process	9	0	0	0	1
6598	polyamine catabolic process	3	0	0	0	1
9638	phototropism	14	0	0	0	1
32877	positive regulation of DNA endoreduplication	2	0	0	0	1
50000	chromosome localization	1	0	0	0	1
10628	positive regulation of gene expression	3	0	0	0	1
32876	negative regulation of DNA endoreduplication	4	0	0	0	1
6127	glycerophosphate shuttle	1	0	0	0	1
9636	response to toxin	8	0	0	0	1
10629	negative regulation of gene expression	1	0	0	0	1
10623	developmental programmed cell death	2	0	0	0	1
32875	regulation of DNA endoreduplication	4	0	0	0	1
19428	allantoin biosynthetic process	1	0	0	0	1
15074	DNA integration	3	0	0	0	1
9630	gravitropism	22	0	0	0	1
6120	mitochondrial electron transport, NADH to ubiquinone	8	0	0	0	1
9631	cold acclimation	22	0	0	0	1
6122	mitochondrial electron transport, ubiquinol to cytochrome c	7	0	0	0	1
6121	mitochondrial electron transport, succinate to ubiquinone	5	0	0	0	1
9635	response to herbicide	5	0	0	0	1
6123	mitochondrial electron transport, cytochrome c to oxygen	1	0	0	0	1
9606	tropism	1	0	0	0	1
31537	regulation of anthocyanin metabolic process	3	0	0	0	1
31539	positive regulation of anthocyanin metabolic process	2	0	0	0	1
32862	activation of Rho GTPase activity	1	0	0	0	1
51347	positive regulation of transferase activity	1	0	0	0	1
45901	positive regulation of translational elongation	3	0	0	0	1
45900	negative regulation of translational elongation	2	0	0	0	1
19419	sulfate reduction	4	0	0	0	1
45905	positive regulation of translational termination	3	0	0	0	1
6571	tyrosine biosynthetic process	5	0	0	0	1
6570	tyrosine metabolic process	1	0	0	0	1
6573	valine metabolic process	4	0	0	0	1
6572	tyrosine catabolic process	2	0	0	0	1
6574	valine catabolic process	1	0	0	0	1
9616	virus induced gene silencing	7	0	0	0	1
6106	fumarate metabolic process	1	0	0	0	1
6108	malate metabolic process	16	0	0	0	1
32857	activation of ARF GTPase activity	1	0	0	0	1
10608	posttranscriptional regulation of gene expression	1	0	0	0	1
10601	positive regulation of auxin biosynthetic process	1	0	0	0	1
6109	regulation of carbohydrate metabolic process	5	0	0	0	1
10602	regulation of 1-aminocyclopropane-1-carboxylate metabolic process	1	0	0	0	1
10600	regulation of auxin biosynthetic process	1	0	0	0	1
19408	dolichol biosynthetic process	7	0	0	0	1
6102	isocitrate metabolic process	11	0	0	0	1
6101	citrate metabolic process	3	0	0	0	1
45910	negative regulation of DNA recombination	2	0	0	0	1
6103	2-oxoglutarate metabolic process	5	0	0	0	1
6556	S-adenosylmethionine biosynthetic process	4	0	0	0	1
6559	L-phenylalanine catabolic process	6	0	0	0	1
48194	Golgi vesicle budding	1	0	0	0	1
51365	cellular response to potassium ion starvation	2	0	0	0	1
31998	regulation of fatty acid beta-oxidation	2	0	0	0	1
48193	Golgi vesicle transport	4	0	0	0	1
19877	diaminopimelate biosynthetic process	4	0	0	0	1
45926	negative regulation of growth	1	0	0	0	1
42891	antibiotic transport	1	0	0	0	1
6551	leucine metabolic process	1	0	0	0	1
6552	leucine catabolic process	4	0	0	0	1
6555	methionine metabolic process	2	0	0	0	1
6568	tryptophan metabolic process	6	0	0	0	1
6567	threonine catabolic process	2	0	0	0	1
6569	tryptophan catabolic process	2	0	0	0	1
31508	centromeric heterochromatin formation	1	0	0	0	1
31507	heterochromatin formation	3	0	0	0	1
42425	choline biosynthetic process	1	0	0	0	1
6560	proline metabolic process	3	0	0	0	1
6562	proline catabolic process	2	0	0	0	1
6561	proline biosynthetic process	6	0	0	0	1
6564	L-serine biosynthetic process	6	0	0	0	1
6563	L-serine metabolic process	7	0	0	0	1
6566	threonine metabolic process	2	0	0	0	1
45931	positive regulation of mitotic cell cycle	1	0	0	0	1
6535	cysteine biosynthetic process from serine	15	0	0	0	1
6534	cysteine metabolic process	2	0	0	0	1
30643	cellular phosphate ion homeostasis	2	0	0	0	1
6537	glutamate biosynthetic process	6	0	0	0	1
6536	glutamate metabolic process	9	0	0	0	1
16337	cell-cell adhesion	2	0	0	0	1
19853	L-ascorbic acid biosynthetic process	14	0	0	0	1
19856	pyrimidine base biosynthetic process	1	0	0	0	1
6531	aspartate metabolic process	5	0	0	0	1
6546	glycine catabolic process	9	0	0	0	1
6545	glycine biosynthetic process	2	0	0	0	1
6548	histidine catabolic process	2	0	0	0	1
6540	glutamate decarboxylation to succinate	2	0	0	0	1
6542	glutamine biosynthetic process	7	0	0	0	1
6544	glycine metabolic process	8	0	0	0	1
6997	nucleus organization	2	0	0	0	1
6513	protein monoubiquitination	1	0	0	0	1
3006	developmental process involved in reproduction	2	0	0	0	1
6516	glycoprotein catabolic process	4	0	0	0	1
16311	dephosphorylation	24	0	0	0	1
16310	phosphorylation	30	0	0	0	1
19835	cytolysis	1	0	0	0	1
19836	hemolysis by symbiont of host erythrocytes	1	0	0	0	1
70918	production of small RNA involved in gene silencing by RNA	1	0	0	0	1
42450	arginine biosynthetic process via ornithine	2	0	0	0	1
6990	positive regulation of gene-specific transcription involved in unfolded protein response	1	0	0	0	1
45962	positive regulation of development, heterochronic	8	0	0	0	1
6995	cellular response to nitrogen starvation	9	0	0	0	1
6526	arginine biosynthetic process	9	0	0	0	1
6525	arginine metabolic process	2	0	0	0	1
6527	arginine catabolic process	3	0	0	0	1
6529	asparagine biosynthetic process	4	0	0	0	1
46827	positive regulation of protein export from nucleus	1	0	0	0	1
19827	stem cell maintenance	7	0	0	0	1
6521	regulation of cellular amino acid metabolic process	1	0	0	0	1
31930	mitochondria-nucleus signaling pathway	3	0	0	0	1
31936	negative regulation of chromatin silencing	1	0	0	0	1
46836	glycolipid transport	5	0	0	0	1
46835	carbohydrate phosphorylation	2	0	0	0	1
6972	hyperosmotic response	9	0	0	0	1
6986	response to unfolded protein	1	0	0	0	1
6987	activation of signaling protein activity involved in unfolded protein response	1	0	0	0	1
6506	GPI anchor biosynthetic process	14	0	0	0	1
6505	GPI anchor metabolic process	3	0	0	0	1
34196	acylglycerol transport	1	0	0	0	1
6982	response to lipid hydroperoxide	1	0	0	0	1
45995	regulation of embryonic development	3	0	0	0	1
43335	protein unfolding	1	0	0	0	1
6983	ER overload response	1	0	0	0	1
23052	signaling	1	0	0	0	1
6955	immune response	4	0	0	0	1
6954	inflammatory response	4	0	0	0	1
42493	response to drug	1	0	0	0	1
46854	phosphoinositide phosphorylation	3	0	0	0	1
46853	inositol and derivative phosphorylation	1	0	0	0	1
46855	inositol phosphate dephosphorylation	3	0	0	0	1
6968	cellular defense response	1	0	0	0	1
35024	negative regulation of Rho protein signal transduction	1	0	0	0	1
42026	protein refolding	7	0	0	0	1
42023	DNA endoreduplication	15	0	0	0	1
394	RNA splicing, via endonucleolytic cleavage and ligation	2	0	0	0	1
35019	somatic stem cell maintenance	1	0	0	0	1
15886	heme transport	2	0	0	0	1
10198	synergid death	1	0	0	0	1
10199	organ boundary specification between lateral organs and the meristem	6	0	0	0	1
15884	folic acid transport	1	0	0	0	1
18920	glyphosate metabolic process	1	0	0	0	1
10196	nonphotochemical quenching	5	0	0	0	1
10190	cytochrome b6f complex assembly	7	0	0	0	1
10192	mucilage biosynthetic process	1	0	0	0	1
398	nuclear mRNA splicing, via spliceosome	29	0	0	0	1
2100	tRNA wobble adenosine to inosine editing	1	0	0	0	1
6949	syncytium formation	14	0	0	0	1
2103	endonucleolytic cleavage of tetracistronic rRNA transcript (SSU-rRNA, LSU-rRNA, 4.5S-rRNA, 5S-rRNA)	1	0	0	0	1
372	Group I intron splicing	1	0	0	0	1
373	Group II intron splicing	7	0	0	0	1
6913	nucleocytoplasmic transport	20	0	0	0	1
6914	autophagy	20	0	0	0	1
6917	induction of apoptosis	3	0	0	0	1
6916	anti-apoptosis	5	0	0	0	1
15867	ATP transport	3	0	0	0	1
15866	ADP transport	3	0	0	0	1
15865	purine nucleotide transport	4	0	0	0	1
15864	pyrimidine nucleoside transport	1	0	0	0	1
46417	chorismate metabolic process	3	0	0	0	1
9186	deoxyribonucleoside diphosphate metabolic process	2	0	0	0	1
43388	positive regulation of DNA binding	1	0	0	0	1
44238	primary metabolic process	1	0	0	0	1
10186	positive regulation of cellular defense response	2	0	0	0	1
10187	negative regulation of seed germination	9	0	0	0	1
10188	response to microbial phytotoxin	6	0	0	0	1
10189	vitamin E biosynthetic process	7	0	0	0	1
10182	sugar mediated signaling pathway	26	0	0	0	1
70988	demethylation	1	0	0	0	1
10183	pollen tube guidance	6	0	0	0	1
10184	cytokinin transport	1	0	0	0	1
90143	nucleoid organization	1	0	0	0	1
44249	cellular biosynthetic process	6	0	0	0	1
1682	tRNA 5'-leader removal	1	0	0	0	1
10157	response to chlorate	1	0	0	0	1
10158	abaxial cell fate specification	6	0	0	0	1
10159	specification of organ position	1	0	0	0	1
15843	methylammonium transport	1	0	0	0	1
10154	fruit development	22	0	0	0	1
10155	regulation of proton transport	2	0	0	0	1
15840	urea transport	5	0	0	0	1
10152	pollen maturation	11	0	0	0	1
9165	nucleotide biosynthetic process	12	0	0	0	1
9168	purine ribonucleoside monophosphate biosynthetic process	2	0	0	0	1
354	cis assembly of pre-catalytic spliceosome	1	0	0	0	1
6900	membrane budding	2	0	0	0	1
44262	cellular carbohydrate metabolic process	19	0	0	0	1
15858	nucleoside transport	1	0	0	0	1
31087	deadenylation-independent decapping of nuclear-transcribed mRNA	5	0	0	0	1
15857	uracil transport	1	0	0	0	1
6907	pinocytosis	1	0	0	0	1
15854	guanine transport	2	0	0	0	1
15853	adenine transport	2	0	0	0	1
6909	phagocytosis	5	0	0	0	1
10165	response to X-ray	4	0	0	0	1
34599	cellular response to oxidative stress	3	0	0	0	1
10166	wax metabolic process	1	0	0	0	1
70536	protein K63-linked deubiquitination	1	0	0	0	1
10160	formation of organ boundary	2	0	0	0	1
10161	red light signaling pathway	8	0	0	0	1
10162	seed dormancy	7	0	0	0	1
48629	trichome patterning	3	0	0	0	1
10163	high-affinity potassium ion import	1	0	0	0	1
46443	FAD metabolic process	1	0	0	0	1
45597	positive regulation of cell differentiation	2	0	0	0	1
44267	cellular protein metabolic process	24	0	0	0	1
45116	protein neddylation	2	0	0	0	1
15827	tryptophan transport	1	0	0	0	1
10136	ureide catabolic process	2	0	0	0	1
15824	proline transport	3	0	0	0	1
15822	ornithine transport	1	0	0	0	1
10131	sucrose catabolic process, using invertase or sucrose synthase	3	0	0	0	1
10133	proline catabolic process to glutamate	1	0	0	0	1
8295	spermidine biosynthetic process	8	0	0	0	1
338	protein deneddylation	5	0	0	0	1
48638	regulation of developmental growth	3	0	0	0	1
46459	short-chain fatty acid metabolic process	1	0	0	0	1
45128	negative regulation of reciprocal meiotic recombination	1	0	0	0	1
48640	negative regulation of developmental growth	1	0	0	0	1
45132	meiotic chromosome segregation	1	0	0	0	1
10148	transpiration	2	0	0	0	1
15833	peptide transport	12	0	0	0	1
10143	cutin biosynthetic process	8	0	0	0	1
9150	purine ribonucleotide metabolic process	3	0	0	0	1
31060	regulation of histone methylation	1	0	0	0	1
9152	purine ribonucleotide biosynthetic process	6	0	0	0	1
31062	positive regulation of histone methylation	1	0	0	0	1
48645	organ formation	5	0	0	0	1
9156	ribonucleoside monophosphate biosynthetic process	5	0	0	0	1
46466	membrane lipid catabolic process	1	0	0	0	1
46470	phosphatidylcholine metabolic process	11	0	0	0	1
15809	arginine transport	1	0	0	0	1
10117	photoprotection	3	0	0	0	1
10118	stomatal movement	22	0	0	0	1
46471	phosphatidylglycerol metabolic process	1	0	0	0	1
10119	regulation of stomatal movement	29	0	0	0	1
15805	S-adenosylmethionine transport	1	0	0	0	1
15804	neutral amino acid transport	2	0	0	0	1
46473	phosphatidic acid metabolic process	1	0	0	0	1
10113	negative regulation of systemic acquired resistance	2	0	0	0	1
10597	green leaf volatile biosynthetic process	1	0	0	0	1
31053	primary microRNA processing	4	0	0	0	1
33234	negative regulation of protein sumoylation	1	0	0	0	1
10115	regulation of abscisic acid biosynthetic process	2	0	0	0	1
10599	production of lsiRNA involved in RNA interference	3	0	0	0	1
10116	positive regulation of abscisic acid biosynthetic process	2	0	0	0	1
15800	acidic amino acid transport	1	0	0	0	1
10111	glyoxysome organization	1	0	0	0	1
6090	pyruvate metabolic process	3	0	0	0	1
6094	gluconeogenesis	7	0	0	0	1
8272	sulfate transport	16	0	0	0	1
6098	pentose-phosphate shunt	26	0	0	0	1
6097	glyoxylate cycle	7	0	0	0	1
48653	anther development	12	0	0	0	1
48657	tapetal cell differentiation	2	0	0	0	1
48658	tapetal layer development	5	0	0	0	1
46482	para-aminobenzoic acid metabolic process	3	0	0	0	1
30198	extracellular matrix organization	2	0	0	0	1
15810	aspartate transport	1	0	0	0	1
31047	gene silencing by RNA	16	0	0	0	1
50983	spermidine catabolic process to deoxyhypusine, using deoxyhypusine synthase	1	0	0	0	1
50982	detection of mechanical stimulus	2	0	0	0	1
31048	chromatin silencing by small RNA	3	0	0	0	1
8284	positive regulation of cell proliferation	15	0	0	0	1
8285	negative regulation of cell proliferation	2	0	0	0	1
46487	glyoxylate metabolic process	1	0	0	0	1
46486	glycerolipid metabolic process	1	0	0	0	1
46489	phosphoinositide biosynthetic process	2	0	0	0	1
46488	phosphatidylinositol metabolic process	16	0	0	0	1
45165	cell fate commitment	4	0	0	0	1
71452	cellular response to singlet oxygen	1	0	0	0	1
19395	fatty acid oxidation	1	0	0	0	1
32365	intracellular lipid transport	1	0	0	0	1
50994	regulation of lipid catabolic process	3	0	0	0	1
6072	glycerol-3-phosphate metabolic process	6	0	0	0	1
6071	glycerol metabolic process	21	0	0	0	1
9102	biotin biosynthetic process	3	0	0	0	1
6075	1,3-beta-glucan biosynthetic process	12	0	0	0	1
9103	lipopolysaccharide biosynthetic process	3	0	0	0	1
45168	cell-cell signaling involved in cell fate commitment	14	0	0	0	1
9107	lipoate biosynthetic process	6	0	0	0	1
9105	lipoic acid biosynthetic process	2	0	0	0	1
10107	potassium ion import	3	0	0	0	1
45176	apical protein localization	1	0	0	0	1
10109	regulation of photosynthesis	3	0	0	0	1
10586	miRNA metabolic process	1	0	0	0	1
10103	stomatal complex morphogenesis	8	0	0	0	1
10587	miRNA catabolic process	4	0	0	0	1
10588	cotyledon vascular tissue pattern formation	11	0	0	0	1
10104	regulation of ethylene mediated signaling pathway	2	0	0	0	1
10589	leaf proximal/distal pattern formation	1	0	0	0	1
10105	negative regulation of ethylene mediated signaling pathway	12	0	0	0	1
10582	floral meristem determinacy	13	0	0	0	1
10100	negative regulation of photomorphogenesis	8	0	0	0	1
10584	pollen exine formation	16	0	0	0	1
10585	glutamine secretion	1	0	0	0	1
9590	detection of gravity	2	0	0	0	1
6081	cellular aldehyde metabolic process	4	0	0	0	1
10581	regulation of starch biosynthetic process	2	0	0	0	1
6083	acetate metabolic process	2	0	0	0	1
9594	detection of nutrient	1	0	0	0	1
6085	acetyl-CoA biosynthetic process	6	0	0	0	1
32350	regulation of hormone metabolic process	1	0	0	0	1
303	response to superoxide	2	0	0	0	1
9113	purine base biosynthetic process	4	0	0	0	1
6086	acetyl-CoA biosynthetic process from pyruvate	2	0	0	0	1
304	response to singlet oxygen	6	0	0	0	1
302	response to reactive oxygen species	12	0	0	0	1
9117	nucleotide metabolic process	12	0	0	0	1
48209	regulation of vesicle targeting, to, from or within Golgi	1	0	0	0	1
9116	nucleoside metabolic process	21	0	0	0	1
71472	cellular response to salt stress	10	0	0	0	1
45185	maintenance of protein location	1	0	0	0	1
19370	leukotriene biosynthetic process	1	0	0	0	1
46034	ATP metabolic process	5	0	0	0	1
19373	epoxygenase P450 pathway	1	0	0	0	1
19374	galactolipid metabolic process	2	0	0	0	1
19375	galactolipid biosynthetic process	7	0	0	0	1
42906	xanthine transport	1	0	0	0	1
19379	sulfate assimilation, phosphoadenylyl sulfate reduction by phosphoadenylyl-sulfate reductase (thioredoxin)	1	0	0	0	1
30168	platelet activation	1	0	0	0	1
9560	embryo sac egg cell differentiation	1	0	0	0	1
9561	megagametogenesis	17	0	0	0	1
17186	peptidyl-pyroglutamic acid biosynthetic process, using glutaminyl-peptide cyclotransferase	1	0	0	0	1
17183	peptidyl-diphthamide biosynthetic process from peptidyl-histidine	1	0	0	0	1
7389	pattern specification process	12	0	0	0	1
48219	inter-Golgi cisterna vesicle-mediated transport	1	0	0	0	1
71461	cellular response to redox state	1	0	0	0	1
19363	pyridine nucleotide biosynthetic process	5	0	0	0	1
19365	pyridine nucleotide salvage	1	0	0	0	1
30155	regulation of cell adhesion	1	0	0	0	1
30150	protein import into mitochondrial matrix	4	0	0	0	1
48227	plasma membrane to endosome transport	2	0	0	0	1
6066	alcohol metabolic process	8	0	0	0	1
6069	ethanol oxidation	1	0	0	0	1
48229	gametophyte development	6	0	0	0	1
30148	sphingolipid biosynthetic process	6	0	0	0	1
30149	sphingolipid catabolic process	1	0	0	0	1
71493	cellular response to UV-B	1	0	0	0	1
34508	centromere complex assembly	1	0	0	0	1
48232	male gamete generation	5	0	0	0	1
18022	peptidyl-lysine methylation	1	0	0	0	1
19354	siroheme biosynthetic process	2	0	0	0	1
19358	nicotinate nucleotide salvage	2	0	0	0	1
32324	molybdopterin cofactor biosynthetic process	1	0	0	0	1
48235	pollen sperm cell differentiation	9	0	0	0	1
48236	plant-type spore development	1	0	0	0	1
9559	embryo sac central cell differentiation	1	0	0	0	1
34971	histone H3-R17 methylation	3	0	0	0	1
34972	histone H3-R26 methylation	3	0	0	0	1
19344	cysteine biosynthetic process	18	0	0	0	1
34970	histone H3-R2 methylation	3	0	0	0	1
32312	regulation of ARF GTPase activity	15	0	0	0	1
34976	response to endoplasmic reticulum stress	7	0	0	0	1
10540	basipetal auxin transport	6	0	0	0	1
32313	regulation of Rab GTPase activity	19	0	0	0	1
10541	acropetal auxin transport	2	0	0	0	1
42946	glucoside transport	1	0	0	0	1
9554	megasporogenesis	1	0	0	0	1
741	karyogamy	1	0	0	0	1
6047	UDP-N-acetylglucosamine metabolic process	2	0	0	0	1
9558	embryo sac cellularization	5	0	0	0	1
740	nuclear membrane fusion	1	0	0	0	1
60359	response to ammonium ion	1	0	0	0	1
9556	microsporogenesis	16	0	0	0	1
48255	mRNA stabilization	3	0	0	0	1
32784	regulation of RNA elongation	1	0	0	0	1
17148	negative regulation of translation	4	0	0	0	1
719	photoreactive repair	3	0	0	0	1
17145	stem cell division	1	0	0	0	1
712	resolution of meiotic recombination intermediates	3	0	0	0	1
6491	N-glycan processing	4	0	0	0	1
6493	protein O-linked glycosylation	1	0	0	0	1
6012	galactose metabolic process	24	0	0	0	1
6496	protein amino acid terminal N-glycosylation	1	0	0	0	1
6011	UDP-glucose metabolic process	2	0	0	0	1
6014	D-ribose metabolic process	11	0	0	0	1
6013	mannose metabolic process	4	0	0	0	1
6497	protein lipidation	1	0	0	0	1
7346	regulation of mitotic cell cycle	3	0	0	0	1
6499	N-terminal protein myristoylation	1	0	0	0	1
48263	determination of dorsal identity	1	0	0	0	1
10529	negative regulation of transposition	1	0	0	0	1
46087	cytidine metabolic process	9	0	0	0	1
19320	hexose catabolic process	1	0	0	0	1
32776	DNA methylation on cytosine	3	0	0	0	1
46080	dUTP metabolic process	1	0	0	0	1
42964	thioredoxin biosynthetic process	1	0	0	0	1
17157	regulation of exocytosis	2	0	0	0	1
723	telomere maintenance	8	0	0	0	1
724	double-strand break repair via homologous recombination	13	0	0	0	1
6021	inositol biosynthetic process	4	0	0	0	1
6020	inositol metabolic process	1	0	0	0	1
48268	clathrin coat assembly	13	0	0	0	1
8202	steroid metabolic process	14	0	0	0	1
30104	water homeostasis	3	0	0	0	1
33615	mitochondrial proton-transporting ATP synthase complex assembly	1	0	0	0	1
6479	protein methylation	8	0	0	0	1
46098	guanine metabolic process	1	0	0	0	1
48278	vesicle docking	1	0	0	0	1
30581	symbiont intracellular protein transport in host	1	0	0	0	1
19310	inositol catabolic process	4	0	0	0	1
51445	regulation of meiotic cell cycle	1	0	0	0	1
51446	positive regulation of meiotic cell cycle	1	0	0	0	1
17126	nucleologenesis	1	0	0	0	1
19318	hexose metabolic process	4	0	0	0	1
6471	protein ADP-ribosylation	4	0	0	0	1
6473	protein acetylation	3	0	0	0	1
6476	protein deacetylation	2	0	0	0	1
8655	pyrimidine salvage	1	0	0	0	1
9987	cellular process	12	0	0	0	1
7338	single fertilization	4	0	0	0	1
31425	chloroplast RNA processing	7	0	0	0	1
6007	glucose catabolic process	2	0	0	0	1
10507	negative regulation of autophagy	1	0	0	0	1
31426	polycistronic mRNA processing	1	0	0	0	1
51453	regulation of intracellular pH	1	0	0	0	1
48283	indeterminate inflorescence morphogenesis	1	0	0	0	1
10500	transmitting tissue development	1	0	0	0	1
10501	RNA secondary structure unwinding	2	0	0	0	1
48280	vesicle fusion with Golgi apparatus	1	0	0	0	1
48281	inflorescence morphogenesis	3	0	0	0	1
51455	attachment of spindle microtubules to kinetochore involved in homologous chromosome segregation	2	0	0	0	1
51457	maintenance of protein location in nucleus	3	0	0	0	1
19305	dTDP-rhamnose biosynthetic process	2	0	0	0	1
19307	mannose biosynthetic process	1	0	0	0	1
706	meiotic DNA double-strand break processing	1	0	0	0	1
6481	C-terminal protein methylation	3	0	0	0	1
6000	fructose metabolic process	3	0	0	0	1
9992	cellular water homeostasis	1	0	0	0	1
42981	regulation of apoptosis	6	0	0	0	1
6487	protein N-linked glycosylation	13	0	0	0	1
6003	fructose 2,6-bisphosphate metabolic process	1	0	0	0	1
6005	L-fucose biosynthetic process	1	0	0	0	1
9968	negative regulation of signal transduction	1	0	0	0	1
9969	xyloglucan biosynthetic process	5	0	0	0	1
2098	tRNA wobble uridine modification	1	0	0	0	1
9960	endosperm development	15	0	0	0	1
6450	regulation of translational fidelity	1	0	0	0	1
9961	response to 1-aminocyclopropane-1-carboxylic acid	3	0	0	0	1
6452	translational frameshifting	3	0	0	0	1
42991	transcription factor import into nucleus	5	0	0	0	1
9964	negative regulation of flavonoid biosynthetic process	1	0	0	0	1
9962	regulation of flavonoid biosynthetic process	2	0	0	0	1
9963	positive regulation of flavonoid biosynthetic process	3	0	0	0	1
31407	oxylipin metabolic process	3	0	0	0	1
19761	glucosinolate biosynthetic process	26	0	0	0	1
19762	glucosinolate catabolic process	8	0	0	0	1
52325	cell wall pectin biosynthetic process	2	0	0	0	1
6461	protein complex assembly	8	0	0	0	1
9971	anastral spindle assembly involved in male meiosis	1	0	0	0	1
9972	cytidine deamination	8	0	0	0	1
9970	cellular response to sulfate starvation	7	0	0	0	1
6465	signal peptide processing	9	0	0	0	1
6467	protein thiol-disulfide exchange	5	0	0	0	1
8615	pyridoxine biosynthetic process	7	0	0	0	1
6436	tryptophanyl-tRNA aminoacylation	2	0	0	0	1
6435	threonyl-tRNA aminoacylation	3	0	0	0	1
9947	centrolateral axis specification	1	0	0	0	1
9944	polarity specification of adaxial/abaxial axis	17	0	0	0	1
6438	valyl-tRNA aminoacylation	2	0	0	0	1
6437	tyrosyl-tRNA aminoacylation	2	0	0	0	1
9945	radial axis specification	2	0	0	0	1
19750	chloroplast localization	1	0	0	0	1
10930	negative regulation of auxin mediated signaling pathway	1	0	0	0	1
19752	carboxylic acid metabolic process	13	0	0	0	1
16233	telomere capping	2	0	0	0	1
42539	hypotonic salinity response	2	0	0	0	1
6430	lysyl-tRNA aminoacylation	2	0	0	0	1
9942	longitudinal axis specification	6	0	0	0	1
6432	phenylalanyl-tRNA aminoacylation	5	0	0	0	1
9943	adaxial/abaxial axis specification	6	0	0	0	1
8612	peptidyl-lysine modification to hypusine	5	0	0	0	1
6431	methionyl-tRNA aminoacylation	2	0	0	0	1
6434	seryl-tRNA aminoacylation	2	0	0	0	1
6433	prolyl-tRNA aminoacylation	3	0	0	0	1
9957	epidermal cell fate specification	5	0	0	0	1
9958	positive gravitropism	16	0	0	0	1
6446	regulation of translational initiation	9	0	0	0	1
9955	adaxial/abaxial pattern formation	4	0	0	0	1
51014	actin filament severing	1	0	0	0	1
9956	radial pattern formation	6	0	0	0	1
9959	negative gravitropism	7	0	0	0	1
10941	regulation of cell death	1	0	0	0	1
51016	barbed-end actin filament capping	1	0	0	0	1
51017	actin filament bundle assembly	1	0	0	0	1
16246	RNA interference	9	0	0	0	1
19745	pentacyclic triterpenoid biosynthetic process	10	0	0	0	1
42546	cell wall biogenesis	16	0	0	0	1
42547	cell wall modification involved in multidimensional cell growth	2	0	0	0	1
42548	regulation of photosynthesis, light reaction	1	0	0	0	1
42549	photosystem II stabilization	4	0	0	0	1
46907	intracellular transport	8	0	0	0	1
9954	proximal/distal pattern formation	3	0	0	0	1
46900	tetrahydrofolylpolyglutamate metabolic process	2	0	0	0	1
6414	translational elongation	30	0	0	0	1
6897	endocytosis	31	0	0	0	1
6415	translational termination	14	0	0	0	1
6417	regulation of translation	20	0	0	0	1
6419	alanyl-tRNA aminoacylation	1	0	0	0	1
46909	intermembrane transport	1	0	0	0	1
51026	chiasma assembly	13	0	0	0	1
18401	peptidyl-proline hydroxylation to 4-hydroxy-L-proline	10	0	0	0	1
51028	mRNA transport	9	0	0	0	1
42558	pteridine and derivative metabolic process	2	0	0	0	1
43407	negative regulation of MAP kinase activity	2	0	0	0	1
46916	cellular transition metal ion homeostasis	1	0	0	0	1
22904	respiratory electron transport chain	5	0	0	0	1
6890	retrograde vesicle-mediated transport, Golgi to ER	6	0	0	0	1
42550	photosystem I stabilization	3	0	0	0	1
6891	intra-Golgi vesicle-mediated transport	15	0	0	0	1
9920	cell plate formation involved in plant-type cell wall biogenesis	3	0	0	0	1
6896	Golgi to vacuole transport	5	0	0	0	1
42554	superoxide anion generation	1	0	0	0	1
6425	glutaminyl-tRNA aminoacylation	2	0	0	0	1
6424	glutamyl-tRNA aminoacylation	5	0	0	0	1
9933	meristem structural organization	14	0	0	0	1
6427	histidyl-tRNA aminoacylation	2	0	0	0	1
9934	regulation of meristem structural organization	17	0	0	0	1
6426	glycyl-tRNA aminoacylation	4	0	0	0	1
6429	leucyl-tRNA aminoacylation	2	0	0	0	1
9939	positive regulation of gibberellic acid mediated signaling pathway	4	0	0	0	1
6428	isoleucyl-tRNA aminoacylation	2	0	0	0	1
9937	regulation of gibberellic acid mediated signaling pathway	1	0	0	0	1
9938	negative regulation of gibberellic acid mediated signaling pathway	6	0	0	0	1
16226	iron-sulfur cluster assembly	18	0	0	0	1
19722	calcium-mediated signaling	16	0	0	0	1
19725	cellular homeostasis	3	0	0	0	1
6421	asparaginyl-tRNA aminoacylation	3	0	0	0	1
6420	arginyl-tRNA aminoacylation	2	0	0	0	1
6423	cysteinyl-tRNA aminoacylation	3	0	0	0	1
6422	aspartyl-tRNA aminoacylation	5	0	0	0	1
9902	chloroplast relocation	3	0	0	0	1
9903	chloroplast avoidance movement	6	0	0	0	1
6875	cellular metal ion homeostasis	12	0	0	0	1
6878	cellular copper ion homeostasis	6	0	0	0	1
6879	cellular iron ion homeostasis	13	0	0	0	1
9904	chloroplast accumulation movement	4	0	0	0	1
45604	regulation of epidermal cell differentiation	2	0	0	0	1
46938	phytochelatin biosynthetic process	2	0	0	0	1
6874	cellular calcium ion homeostasis	21	0	0	0	1
6873	cellular ion homeostasis	3	0	0	0	1
9913	epidermal cell differentiation	7	0	0	0	1
6402	mRNA catabolic process	4	0	0	0	1
52386	cell wall thickening	4	0	0	0	1
6888	ER to Golgi vesicle-mediated transport	28	0	0	0	1
6406	mRNA export from nucleus	3	0	0	0	1
9915	phloem loading	3	0	0	0	1
6409	tRNA export from nucleus	1	0	0	0	1
46949	fatty-acyl-CoA biosynthetic process	2	0	0	0	1
6880	intracellular sequestering of iron ion	1	0	0	0	1
6883	cellular sodium ion homeostasis	1	0	0	0	1
34090	maintenance of meiotic sister chromatid cohesion	1	0	0	0	1
6882	cellular zinc ion homeostasis	3	0	0	0	1
43433	negative regulation of transcription factor activity	4	0	0	0	1
6401	RNA catabolic process	1	0	0	0	1
6885	regulation of pH	6	0	0	0	1
6884	cell volume homeostasis	1	0	0	0	1
6400	tRNA modification	6	0	0	0	1
6858	extracellular transport	1	0	0	0	1
30968	endoplasmic reticulum unfolded protein response	4	0	0	0	1
42594	response to starvation	6	0	0	0	1
6863	purine transport	14	0	0	0	1
42127	regulation of cell proliferation	14	0	0	0	1
6862	nucleotide transport	1	0	0	0	1
5985	sucrose metabolic process	12	0	0	0	1
5986	sucrose biosynthetic process	12	0	0	0	1
6833	water transport	10	0	0	0	1
291	nuclear-transcribed mRNA catabolic process, exonucleolytic	1	0	0	0	1
51085	chaperone mediated protein folding requiring cofactor	2	0	0	0	1
6835	dicarboxylic acid transport	1	0	0	0	1
10098	suspensor development	5	0	0	0	1
10099	regulation of photomorphogenesis	10	0	0	0	1
90213	regulation of radial pattern formation	2	0	0	0	1
15784	GDP-mannose transport	2	0	0	0	1
10094	specification of carpel identity	1	0	0	0	1
10090	trichome morphogenesis	30	0	0	0	1
15780	nucleotide-sugar transport	11	0	0	0	1
10091	trichome branching	15	0	0	0	1
10093	specification of floral organ identity	10	0	0	0	1
43461	proton-transporting ATP synthase complex assembly	1	0	0	0	1
43462	regulation of ATPase activity	1	0	0	0	1
5983	starch catabolic process	15	0	0	0	1
5982	starch metabolic process	12	0	0	0	1
42138	meiotic DNA double-strand break formation	5	0	0	0	1
5513	detection of calcium ion	7	0	0	0	1
5997	xylulose metabolic process	1	0	0	0	1
34059	response to anoxia	2	0	0	0	1
15798	myo-inositol transport	2	0	0	0	1
46506	sulfolipid biosynthetic process	2	0	0	0	1
34050	host programmed cell death induced by symbiont	1	0	0	0	1
42147	retrograde transport, endosome to Golgi	7	0	0	0	1
34051	negative regulation of plant-type hypersensitive response	1	0	0	0	1
15794	glycerol-3-phosphate transport	1	0	0	0	1
34052	positive regulation of plant-type hypersensitive response	1	0	0	0	1
46500	S-adenosylmethionine metabolic process	1	0	0	0	1
5992	trehalose biosynthetic process	21	0	0	0	1
5991	trehalose metabolic process	3	0	0	0	1
51090	regulation of transcription factor activity	3	0	0	0	1
42149	cellular response to glucose starvation	1	0	0	0	1
5993	trehalose catabolic process	1	0	0	0	1
273	lipoic acid metabolic process	1	0	0	0	1
271	polysaccharide biosynthetic process	18	0	0	0	1
6814	sodium ion transport	26	0	0	0	1
6816	calcium ion transport	23	0	0	0	1
43481	anthocyanin accumulation in tissues in response to UV light	4	0	0	0	1
33198	response to ATP	1	0	0	0	1
15768	maltose transport	1	0	0	0	1
10076	maintenance of floral meristem identity	8	0	0	0	1
10077	maintenance of inflorescence meristem identity	8	0	0	0	1
10078	maintenance of root meristem identity	6	0	0	0	1
9083	branched chain family amino acid catabolic process	4	0	0	0	1
10072	primary shoot apical meristem specification	11	0	0	0	1
10073	meristem maintenance	10	0	0	0	1
9081	branched chain family amino acid metabolic process	7	0	0	0	1
10074	maintenance of meristem identity	2	0	0	0	1
9082	branched chain family amino acid biosynthetic process	16	0	0	0	1
10075	regulation of meristem growth	15	0	0	0	1
9088	threonine biosynthetic process	8	0	0	0	1
9085	lysine biosynthetic process	6	0	0	0	1
10071	root meristem specification	3	0	0	0	1
43484	regulation of RNA splicing	2	0	0	0	1
9089	lysine biosynthetic process via diaminopimelate	7	0	0	0	1
278	mitotic cell cycle	3	0	0	0	1
46512	sphingosine biosynthetic process	1	0	0	0	1
6821	chloride transport	8	0	0	0	1
6820	anion transport	18	0	0	0	1
5976	polysaccharide metabolic process	1	0	0	0	1
5978	glycogen biosynthetic process	10	0	0	0	1
280	nuclear division	4	0	0	0	1
6825	copper ion transport	17	0	0	0	1
6824	cobalt ion transport	3	0	0	0	1
6827	high-affinity iron ion transport	1	0	0	0	1
6829	zinc ion transport	22	0	0	0	1
6828	manganese ion transport	7	0	0	0	1
10087	phloem or xylem histogenesis	24	0	0	0	1
10088	phloem development	1	0	0	0	1
10089	xylem development	16	0	0	0	1
15774	polysaccharide transport	1	0	0	0	1
9094	L-phenylalanine biosynthetic process	8	0	0	0	1
15770	sucrose transport	10	0	0	0	1
10086	embryonic root morphogenesis	2	0	0	0	1
9098	leucine biosynthetic process	9	0	0	0	1
10080	regulation of floral meristem growth	3	0	0	0	1
9099	valine biosynthetic process	1	0	0	0	1
10081	regulation of inflorescence meristem growth	2	0	0	0	1
10082	regulation of root meristem growth	7	0	0	0	1
9097	isoleucine biosynthetic process	3	0	0	0	1
46520	sphingoid biosynthetic process	2	0	0	0	1
48700	acquisition of desiccation tolerance	1	0	0	0	1
43496	regulation of protein homodimerization activity	1	0	0	0	1
289	nuclear-transcribed mRNA poly(A) tail shortening	1	0	0	0	1
15749	monosaccharide transport	3	0	0	0	1
10059	positive regulation of atrichoblast fate specification	1	0	0	0	1
15746	citrate transport	3	0	0	0	1
10054	trichoblast differentiation	3	0	0	0	1
15743	malate transport	5	0	0	0	1
10050	vegetative phase change	7	0	0	0	1
10051	xylem and phloem pattern formation	20	0	0	0	1
9062	fatty acid catabolic process	4	0	0	0	1
10052	guard cell differentiation	8	0	0	0	1
9060	aerobic respiration	4	0	0	0	1
10053	root epidermal cell differentiation	14	0	0	0	1
42178	xenobiotic catabolic process	1	0	0	0	1
42176	regulation of protein catabolic process	7	0	0	0	1
9063	cellular amino acid catabolic process	2	0	0	0	1
9069	serine family amino acid metabolic process	1	0	0	0	1
9067	aspartate family amino acid biosynthetic process	4	0	0	0	1
256	allantoin catabolic process	4	0	0	0	1
6801	superoxide metabolic process	9	0	0	0	1
6805	xenobiotic metabolic process	2	0	0	0	1
10069	zygote asymmetric cytokinesis in embryo sac	2	0	0	0	1
15758	glucose transport	1	0	0	0	1
6809	nitric oxide biosynthetic process	4	0	0	0	1
6808	regulation of nitrogen utilization	12	0	0	0	1
15755	fructose transport	1	0	0	0	1
10067	procambium histogenesis	8	0	0	0	1
33169	histone H3-K9 demethylation	2	0	0	0	1
10068	protoderm histogenesis	1	0	0	0	1
9072	aromatic amino acid family metabolic process	4	0	0	0	1
10062	negative regulation of trichoblast fate specification	1	0	0	0	1
10063	positive regulation of trichoblast fate specification	2	0	0	0	1
10064	embryonic shoot morphogenesis	1	0	0	0	1
45694	regulation of embryo sac egg cell differentiation	2	0	0	0	1
45697	regulation of synergid differentiation	1	0	0	0	1
266	mitochondrial fission	4	0	0	0	1
43039	tRNA aminoacylation	8	0	0	0	1
1561	fatty acid alpha-oxidation	1	0	0	0	1
1560	regulation of cell growth by extracellular stimulus	2	0	0	0	1
15727	lactate transport	1	0	0	0	1
10036	response to boron	2	0	0	0	1
10037	response to carbon dioxide	5	0	0	0	1
10038	response to metal ion	7	0	0	0	1
10039	response to iron ion	10	0	0	0	1
10032	meiotic chromosome condensation	1	0	0	0	1
10033	response to organic substance	1	0	0	0	1
15720	allantoin transport	2	0	0	0	1
10030	positive regulation of seed germination	7	0	0	0	1
10031	circumnutation	4	0	0	0	1
239	pachytene	1	0	0	0	1
43044	ATP-dependent chromatin remodeling	4	0	0	0	1
48730	epidermis morphogenesis	1	0	0	0	1
45226	extracellular polysaccharide biosynthetic process	5	0	0	0	1
10048	vernalization response	10	0	0	0	1
10044	response to aluminum ion	12	0	0	0	1
10045	response to nickel ion	1	0	0	0	1
9051	pentose-phosphate shunt, oxidative branch	6	0	0	0	1
10042	response to manganese ion	2	0	0	0	1
9052	pentose-phosphate shunt, non-oxidative branch	4	0	0	0	1
9059	macromolecule biosynthetic process	2	0	0	0	1
1578	microtubule bundle formation	1	0	0	0	1
245	spliceosome assembly	3	0	0	0	1
80006	internode patterning	2	0	0	0	1
80005	photosystem stoichiometry adjustment	2	0	0	0	1
55047	generative cell mitosis	2	0	0	0	1
10018	far-red light signaling pathway	2	0	0	0	1
80003	thalianol metabolic process	4	0	0	0	1
55046	microgametogenesis	10	0	0	0	1
10019	chloroplast-nucleus signaling pathway	4	0	0	0	1
80001	mucilage extrusion from seed coat	1	0	0	0	1
10014	meristem initiation	8	0	0	0	1
10498	proteasomal protein catabolic process	4	0	0	0	1
10015	root morphogenesis	6	0	0	0	1
10016	shoot morphogenesis	8	0	0	0	1
15700	arsenite transport	3	0	0	0	1
10495	long-distance posttranscriptional gene silencing	3	0	0	0	1
10497	plasmodesmata-mediated intercellular transport	7	0	0	0	1
10492	maintenance of shoot apical meristem identity	5	0	0	0	1
10493	Lewis a epitope biosynthetic process	1	0	0	0	1
43066	negative regulation of apoptosis	3	0	0	0	1
43067	regulation of programmed cell death	4	0	0	0	1
43068	positive regulation of programmed cell death	1	0	0	0	1
212	meiotic spindle organization	1	0	0	0	1
48759	vessel member cell differentiation	1	0	0	0	1
10029	regulation of seed germination	19	0	0	0	1
46100	hypoxanthine metabolic process	1	0	0	0	1
10025	wax biosynthetic process	15	0	0	0	1
10026	trichome differentiation	16	0	0	0	1
10027	thylakoid membrane organization	19	0	0	0	1
15712	hexose phosphate transport	3	0	0	0	1
34453	microtubule anchoring	1	0	0	0	1
10028	xanthophyll cycle	1	0	0	0	1
10021	amylopectin biosynthetic process	5	0	0	0	1
15711	organic anion transport	1	0	0	0	1
10022	meristem determinacy	3	0	0	0	1
35304	regulation of protein dephosphorylation	2	0	0	0	1
10023	proanthocyanidin biosynthetic process	5	0	0	0	1
10024	phytochromobilin biosynthetic process	3	0	0	0	1
46109	uridine biosynthetic process	1	0	0	0	1
10020	chloroplast fission	12	0	0	0	1
51928	positive regulation of calcium ion transport	1	0	0	0	1
226	microtubule cytoskeleton organization	17	0	0	0	1
48765	root hair cell differentiation	10	0	0	0	1
1558	regulation of cell growth	4	0	0	0	1
48766	root hair initiation	5	0	0	0	1
48767	root hair elongation	19	0	0	0	1
48768	root hair cell tip growth	10	0	0	0	1
80029	cellular response to boron levels	3	0	0	0	1
80028	nitrile biosynthetic process	3	0	0	0	1
80027	response to herbivore	4	0	0	0	1
80026	response to indolebutyric acid stimulus	3	0	0	0	1
55069	zinc ion homeostasis	2	0	0	0	1
80024	indolebutyric acid metabolic process	4	0	0	0	1
19294	keto-3-deoxy-D-manno-octulosonic acid biosynthetic process	3	0	0	0	1
55068	cobalt ion homeostasis	1	0	0	0	1
43085	positive regulation of catalytic activity	13	0	0	0	1
19295	coenzyme M biosynthetic process	1	0	0	0	1
80022	primary root development	14	0	0	0	1
46110	xanthine metabolic process	1	0	0	0	1
80021	response to benzoic acid stimulus	1	0	0	0	1
10476	gibberellin mediated signaling pathway	3	0	0	0	1
80020	regulation of coenzyme A biosynthetic process	1	0	0	0	1
10477	response to sulfur dioxide	1	0	0	0	1
10478	chlororespiration	1	0	0	0	1
10479	stele development	1	0	0	0	1
32268	regulation of cellular protein metabolic process	1	0	0	0	1
32260	response to jasmonic acid stimulus involved in jasmonic acid and ethylene-dependent systemic resistance	1	0	0	0	1
51938	L-glutamate import	2	0	0	0	1
43087	regulation of GTPase activity	5	0	0	0	1
8154	actin polymerization or depolymerization	2	0	0	0	1
1522	pseudouridine synthesis	17	0	0	0	1
55062	phosphate ion homeostasis	2	0	0	0	1
43091	L-arginine import	3	0	0	0	1
19281	L-methionine biosynthetic process from homoserine via O-succinyl-L-homoserine and cystathionine	1	0	0	0	1
19284	L-methionine biosynthetic process from S-adenosylmethionine	1	0	0	0	1
80010	regulation of oxygen and reactive oxygen species metabolic process	10	0	0	0	1
19287	isopentenyl diphosphate biosynthetic process, mevalonate pathway	3	0	0	0	1
19288	isopentenyl diphosphate biosynthetic process, mevalonate-independent pathway	7	0	0	0	1
70212	protein poly-ADP-ribosylation	1	0	0	0	1
10483	pollen tube reception	1	0	0	0	1
34434	sterol esterification	2	0	0	0	1
32259	methylation	12	0	0	0	1
10480	microsporocyte differentiation	2	0	0	0	1
10482	regulation of epidermal cell division	1	0	0	0	1
30071	regulation of mitotic metaphase/anaphase transition	2	0	0	0	1
209	protein polyubiquitination	1	0	0	0	1
55075	potassium ion homeostasis	1	0	0	0	1
55074	calcium ion homeostasis	2	0	0	0	1
55072	iron ion homeostasis	7	0	0	0	1
55071	manganese ion homeostasis	2	0	0	0	1
55070	copper ion homeostasis	2	0	0	0	1
80009	mRNA methylation	1	0	0	0	1
19276	UDP-N-acetylgalactosamine metabolic process	2	0	0	0	1
10455	positive regulation of cell fate commitment	1	0	0	0	1
19277	UDP-N-acetylgalactosamine biosynthetic process	1	0	0	0	1
80040	positive regulation of cellular response to phosphate starvation	3	0	0	0	1
19279	L-methionine biosynthetic process from L-homoserine via cystathionine	1	0	0	0	1
10451	floral meristem growth	1	0	0	0	1
10452	histone H3-K36 methylation	3	0	0	0	1
48314	embryo sac morphogenesis	3	0	0	0	1
2831	regulation of response to biotic stimulus	1	0	0	0	1
48316	seed development	31	0	0	0	1
48317	seed morphogenesis	3	0	0	0	1
80038	positive regulation of cytokinin mediated signaling pathway	1	0	0	0	1
45292	nuclear mRNA cis splicing, via spliceosome	1	0	0	0	1
80036	regulation of cytokinin mediated signaling pathway	5	0	0	0	1
80034	host response to induction by symbiont of tumor, nodule or growth in host	1	0	0	0	1
10468	regulation of gene expression	10	0	0	0	1
1510	RNA methylation	4	0	0	0	1
10438	cellular response to sulfur starvation	4	0	0	0	1
19252	starch biosynthetic process	15	0	0	0	1
47484	regulation of response to osmotic stress	1	0	0	0	1
10439	regulation of glucosinolate biosynthetic process	6	0	0	0	1
30041	actin filament polymerization	4	0	0	0	1
10432	bract development	1	0	0	0	1
51503	adenine nucleotide transport	1	0	0	0	1
30042	actin filament depolymerization	1	0	0	0	1
10434	bract formation	1	0	0	0	1
80060	integument development	4	0	0	0	1
10430	fatty acid omega-oxidation	1	0	0	0	1
30048	actin filament-based movement	17	0	0	0	1
10431	seed maturation	8	0	0	0	1
9443	pyridoxal 5'-phosphate salvage	1	0	0	0	1
7263	nitric oxide mediated signal transduction	2	0	0	0	1
7267	cell-cell signaling	22	0	0	0	1
9446	putrescine biosynthetic process	4	0	0	0	1
80058	protein deglutathionylation	2	0	0	0	1
47497	mitochondrion transport along microtubule	3	0	0	0	1
80057	sepal vascular tissue pattern formation	1	0	0	0	1
80056	petal vascular tissue pattern formation	1	0	0	0	1
46166	glyceraldehyde-3-phosphate biosynthetic process	1	0	0	0	1
80055	low affinity nitrate transport	2	0	0	0	1
10444	guard mother cell differentiation	1	0	0	0	1
19243	methylglyoxal catabolic process to D-lactate	5	0	0	0	1
33542	fatty acid beta-oxidation, unsaturated, even number	1	0	0	0	1
32211	negative regulation of telomere maintenance via telomerase	1	0	0	0	1
80051	cutin transport	1	0	0	0	1
80050	regulation of seed development	1	0	0	0	1
31365	N-terminal protein amino acid modification	5	0	0	0	1
10440	stomatal lineage progression	4	0	0	0	1
51510	regulation of unidimensional cell growth	6	0	0	0	1
51513	regulation of monopolar cell growth	2	0	0	0	1
71108	protein K48-linked deubiquitination	1	0	0	0	1
51512	positive regulation of unidimensional cell growth	1	0	0	0	1
10442	guard cell morphogenesis	2	0	0	0	1
50665	hydrogen peroxide biosynthetic process	3	0	0	0	1
9450	gamma-aminobutyric acid catabolic process	2	0	0	0	1
46168	glycerol-3-phosphate catabolic process	4	0	0	0	1
46167	glycerol-3-phosphate biosynthetic process	1	0	0	0	1
9452	RNA capping	1	0	0	0	1
7276	gamete generation	4	0	0	0	1
30029	actin filament-based process	4	0	0	0	1
48354	mucilage biosynthetic process involved in seed coat development	2	0	0	0	1
10417	glucuronoxylan biosynthetic process	10	0	0	0	1
80088	spermidine hydroxycinnamate conjugate biosynthetic process	2	0	0	0	1
80086	stamen filament development	5	0	0	0	1
10413	glucuronoxylan metabolic process	2	0	0	0	1
32204	regulation of telomere maintenance	2	0	0	0	1
30026	cellular manganese ion homeostasis	4	0	0	0	1
48359	mucilage metabolic process involved seed coat development	1	0	0	0	1
7243	intracellular protein kinase cascade	4	0	0	0	1
9423	chorismate biosynthetic process	3	0	0	0	1
33528	S-methylmethionine cycle	1	0	0	0	1
9439	cyanate metabolic process	1	0	0	0	1
10425	DNA methylation on cytosine within a CNG sequence	1	0	0	0	1
46185	aldehyde catabolic process	1	0	0	0	1
10426	DNA methylation on cytosine within a CHH sequence	1	0	0	0	1
10421	hydrogen peroxide-mediated programmed cell death	2	0	0	0	1
10422	regulation of brassinosteroid biosynthetic process	1	0	0	0	1
30010	establishment of cell polarity	1	0	0	0	1
10423	negative regulation of brassinosteroid biosynthetic process	1	0	0	0	1
30494	bacteriochlorophyll biosynthetic process	1	0	0	0	1
10424	DNA methylation on cytosine within a CG sequence	4	0	0	0	1
33523	histone H2B ubiquitination	4	0	0	0	1
30497	fatty acid elongation	8	0	0	0	1
50688	regulation of defense response to virus	4	0	0	0	1
50687	negative regulation of defense response to virus	1	0	0	0	1
9432	SOS response	3	0	0	0	1
9435	NAD biosynthetic process	7	0	0	0	1
8104	protein localization	2	0	0	0	1
9405	pathogenesis	5	0	0	0	1
30007	cellular potassium ion homeostasis	5	0	0	0	1
30002	cellular anion homeostasis	1	0	0	0	1
30003	cellular cation homeostasis	3	0	0	0	1
30488	tRNA methylation	1	0	0	0	1
9880	embryonic pattern specification	8	0	0	0	1
6370	mRNA capping	10	0	0	0	1
9887	organ morphogenesis	17	0	0	0	1
6379	mRNA cleavage	3	0	0	0	1
6378	mRNA polyadenylation	3	0	0	0	1
33506	glucosinolate biosynthetic process from homomethionine	1	0	0	0	1
10400	rhamnogalacturonan I side chain metabolic process	1	0	0	0	1
19684	photosynthesis, light reaction	10	0	0	0	1
19685	photosynthesis, dark reaction	1	0	0	0	1
51555	flavonol biosynthetic process	8	0	0	0	1
80094	response to trehalose-6-phosphate stimulus	1	0	0	0	1
80093	regulation of photorespiration	2	0	0	0	1
80092	regulation of pollen tube growth	6	0	0	0	1
80091	regulation of raffinose metabolic process	1	0	0	0	1
80090	regulation of primary metabolic process	1	0	0	0	1
17038	protein import	2	0	0	0	1
9410	response to xenobiotic stimulus	4	0	0	0	1
1932	regulation of protein phosphorylation	1	0	0	0	1
9411	response to UV	21	0	0	0	1
6383	transcription from RNA polymerase III promoter	1	0	0	0	1
9892	negative regulation of metabolic process	1	0	0	0	1
6388	tRNA splicing, via endonucleolytic cleavage and ligation	5	0	0	0	1
9415	response to water	12	0	0	0	1
9413	response to flooding	1	0	0	0	1
7205	activation of protein kinase C activity by G-protein coupled receptor protein signaling pathway	10	0	0	0	1
6358	regulation of transcription from RNA polymerase II promoter, global	2	0	0	0	1
9868	jasmonic acid and ethylene-dependent systemic resistance, jasmonic acid mediated signaling pathway	2	0	0	0	1
18342	protein prenylation	1	0	0	0	1
19673	GDP-mannose metabolic process	2	0	0	0	1
19674	NAD metabolic process	1	0	0	0	1
18344	protein geranylgeranylation	1	0	0	0	1
19676	ammonia assimilation cycle	2	0	0	0	1
51568	histone H3-K4 methylation	7	0	0	0	1
51567	histone H3-K9 methylation	6	0	0	0	1
17006	protein-tetrapyrrole linkage	5	0	0	0	1
17004	cytochrome complex assembly	7	0	0	0	1
1906	cell killing	3	0	0	0	1
17003	protein-heme linkage	1	0	0	0	1
17001	antibiotic catabolic process	1	0	0	0	1
6351	transcription, DNA-dependent	9	0	0	0	1
9861	jasmonic acid and ethylene-dependent systemic resistance	7	0	0	0	1
6353	transcription termination	3	0	0	0	1
9865	pollen tube adhesion	2	0	0	0	1
6354	RNA elongation	9	0	0	0	1
9866	induced systemic resistance, ethylene mediated signaling pathway	3	0	0	0	1
8535	respiratory chain complex IV assembly	4	0	0	0	1
6357	regulation of transcription from RNA polymerase II promoter	12	0	0	0	1
7219	Notch signaling pathway	5	0	0	0	1
10865	stipule development	1	0	0	0	1
33962	cytoplasmic mRNA processing body assembly	1	0	0	0	1
9870	defense response signaling pathway, resistance gene-dependent	13	0	0	0	1
9871	jasmonic acid and ethylene-dependent systemic resistance, ethylene mediated signaling pathway	4	0	0	0	1
6366	transcription from RNA polymerase II promoter	5	0	0	0	1
9877	nodulation	1	0	0	0	1
6367	transcription initiation from RNA polymerase II promoter	10	0	0	0	1
8544	epidermis development	2	0	0	0	1
9875	pollen-pistil interaction	2	0	0	0	1
6338	chromatin remodeling	10	0	0	0	1
9846	pollen germination	31	0	0	0	1
51103	DNA ligation involved in DNA repair	2	0	0	0	1
43966	histone H3 acetylation	1	0	0	0	1
16132	brassinosteroid biosynthetic process	9	0	0	0	1
16131	brassinosteroid metabolic process	6	0	0	0	1
6333	chromatin assembly or disassembly	22	0	0	0	1
42631	cellular response to water deprivation	14	0	0	0	1
6348	chromatin silencing at telomere	1	0	0	0	1
9859	pollen hydration	1	0	0	0	1
9856	pollination	1	0	0	0	1
51596	methylglyoxal catabolic process	1	0	0	0	1
51592	response to calcium ion	1	0	0	0	1
30433	ER-associated protein catabolic process	1	0	0	0	1
18315	molybdenum incorporation into molybdenum-molybdopterin complex	2	0	0	0	1
18316	peptide cross-linking via L-cystine	1	0	0	0	1
9850	auxin metabolic process	12	0	0	0	1
6342	chromatin silencing	10	0	0	0	1
9854	oxidative photosynthetic carbon pathway	2	0	0	0	1
9855	determination of bilateral symmetry	4	0	0	0	1
6346	methylation-dependent chromatin silencing	4	0	0	0	1
9825	multidimensional cell growth	16	0	0	0	1
9823	cytokinin catabolic process	6	0	0	0	1
9827	plant-type cell wall modification	7	0	0	0	1
16119	carotene metabolic process	2	0	0	0	1
16118	carotenoid catabolic process	1	0	0	0	1
16117	carotenoid biosynthetic process	23	0	0	0	1
30422	production of siRNA involved in RNA interference	15	0	0	0	1
16116	carotenoid metabolic process	1	0	0	0	1
51127	positive regulation of actin nucleation	3	0	0	0	1
16114	terpenoid biosynthetic process	7	0	0	0	1
16598	protein arginylation	2	0	0	0	1
6790	sulfur compound metabolic process	15	0	0	0	1
6793	phosphorus metabolic process	1	0	0	0	1
6792	regulation of sulfur utilization	1	0	0	0	1
9821	alkaloid biosynthetic process	12	0	0	0	1
6796	phosphate metabolic process	7	0	0	0	1
6312	mitotic recombination	3	0	0	0	1
9820	alkaloid metabolic process	2	0	0	0	1
6325	chromatin organization	7	0	0	0	1
9838	abscission	1	0	0	0	1
51131	chaperone-mediated protein complex assembly	1	0	0	0	1
30418	nicotianamine biosynthetic process	5	0	0	0	1
16127	sterol catabolic process	2	0	0	0	1
16126	sterol biosynthetic process	31	0	0	0	1
16125	sterol metabolic process	3	0	0	0	1
16124	xanthophyll catabolic process	3	0	0	0	1
16123	xanthophyll biosynthetic process	6	0	0	0	1
16122	xanthophyll metabolic process	3	0	0	0	1
19627	urea metabolic process	1	0	0	0	1
16121	carotene catabolic process	3	0	0	0	1
16120	carotene biosynthetic process	7	0	0	0	1
40009	regulation of growth rate	1	0	0	0	1
40008	regulation of growth	4	0	0	0	1
40007	growth	19	0	0	0	1
9832	plant-type cell wall biogenesis	27	0	0	0	1
9833	primary cell wall biogenesis	4	0	0	0	1
9830	cell wall modification involved in abscission	3	0	0	0	1
9831	plant-type cell wall modification involved in multidimensional cell growth	25	0	0	0	1
6777	Mo-molybdopterin cofactor biosynthetic process	10	0	0	0	1
6779	porphyrin biosynthetic process	22	0	0	0	1
9807	lignan biosynthetic process	15	0	0	0	1
9808	lignin metabolic process	4	0	0	0	1
9805	coumarin biosynthetic process	3	0	0	0	1
16579	protein deubiquitination	4	0	0	0	1
40014	regulation of multicellular organism growth	1	0	0	0	1
16575	histone deacetylation	13	0	0	0	1
16573	histone acetylation	4	0	0	0	1
16572	histone phosphorylation	4	0	0	0	1
16571	histone methylation	12	0	0	0	1
16570	histone modification	7	0	0	0	1
40019	positive regulation of embryonic development	1	0	0	0	1
9800	cinnamic acid biosynthetic process	1	0	0	0	1
6772	thiamin metabolic process	1	0	0	0	1
9814	defense response, incompatible interaction	15	0	0	0	1
6304	DNA modification	1	0	0	0	1
6788	heme oxidation	4	0	0	0	1
6303	double-strand break repair via nonhomologous end joining	2	0	0	0	1
9812	flavonoid metabolic process	1	0	0	0	1
6308	DNA catabolic process	4	0	0	0	1
7638	mechanosensory behavior	1	0	0	0	1
9819	drought recovery	1	0	0	0	1
16106	sesquiterpenoid biosynthetic process	4	0	0	0	1
16104	triterpenoid biosynthetic process	3	0	0	0	1
16102	diterpenoid biosynthetic process	1	0	0	0	1
40020	regulation of meiosis	3	0	0	0	1
6780	uroporphyrinogen III biosynthetic process	1	0	0	0	1
40029	regulation of gene expression, epigenetic	11	0	0	0	1
6784	heme a biosynthetic process	1	0	0	0	1
6783	heme biosynthetic process	10	0	0	0	1
6302	double-strand break repair	11	0	0	0	1
6301	postreplication repair	5	0	0	0	1
30865	cortical cytoskeleton organization	1	0	0	0	1
2000034	regulation of seed maturation	2	0	0	0	1
2000033	regulation of seed dormancy	4	0	0	0	1
16559	peroxisome fission	10	0	0	0	1
2000031	regulation of salicylic acid mediated signaling pathway	1	0	0	0	1
16558	protein import into peroxisome matrix	7	0	0	0	1
16556	mRNA modification	4	0	0	0	1
2000036	regulation of stem cell maintenance	1	0	0	0	1
2000035	regulation of stem cell division	1	0	0	0	1
16554	cytidine to uridine editing	2	0	0	0	1
43547	positive regulation of GTPase activity	1	0	0	0	1
40034	regulation of development, heterochronic	3	0	0	0	1
2000030	regulation of response to red or far red light	1	0	0	0	1
6751	glutathione catabolic process	4	0	0	0	1
6750	glutathione biosynthetic process	2	0	0	0	1
7600	sensory perception	5	0	0	0	1
45723	positive regulation of fatty acid biosynthetic process	1	0	0	0	1
51177	meiotic sister chromatid cohesion	1	0	0	0	1
51176	positive regulation of sulfur metabolic process	2	0	0	0	1
51179	localization	1	0	0	0	1
45736	negative regulation of cyclin-dependent protein kinase activity	7	0	0	0	1
42221	response to chemical stimulus	2	0	0	0	1
45739	positive regulation of DNA repair	1	0	0	0	1
16560	protein import into peroxisome matrix, docking	1	0	0	0	1
6760	folic acid and derivative metabolic process	3	0	0	0	1
45730	respiratory burst	1	0	0	0	1
51171	regulation of nitrogen compound metabolic process	2	0	0	0	1
51170	nuclear import	3	0	0	0	1
44403	symbiosis, encompassing mutualism through parasitism	1	0	0	0	1
51188	cofactor biosynthetic process	1	0	0	0	1
51186	cofactor metabolic process	1	0	0	0	1
6739	NADP metabolic process	1	0	0	0	1
15689	molybdate ion transport	1	0	0	0	1
15684	ferrous iron transport	1	0	0	0	1
44419	interspecies interaction between organisms	13	0	0	0	1
43562	cellular response to nitrogen levels	7	0	0	0	1
45740	positive regulation of DNA replication	1	0	0	0	1
6730	one-carbon metabolic process	26	0	0	0	1
6744	ubiquinone biosynthetic process	8	0	0	0	1
30833	regulation of actin filament polymerization	7	0	0	0	1
30835	negative regulation of actin filament depolymerization	1	0	0	0	1
30834	regulation of actin filament depolymerization	1	0	0	0	1
6749	glutathione metabolic process	5	0	0	0	1
15696	ammonium transport	5	0	0	0	1
35281	pre-microRNA export from nucleus	1	0	0	0	1
15693	magnesium ion transport	3	0	0	0	1
15691	cadmium ion transport	8	0	0	0	1
15690	aluminum ion transport	1	0	0	0	1
45750	positive regulation of S phase of mitotic cell cycle	1	0	0	0	1
43572	plastid fission	3	0	0	0	1
6741	NADP biosynthetic process	1	0	0	0	1
60918	auxin transport	1	0	0	0	1
35279	mRNA cleavage involved in gene silencing by miRNA	3	0	0	0	1
90333	regulation of stomatal closure	2	0	0	0	1
42256	mature ribosome assembly	3	0	0	0	1
42255	ribosome assembly	1	0	0	0	1
6721	terpenoid metabolic process	1	0	0	0	1
183	chromatin silencing at rDNA	1	0	0	0	1
184	nuclear-transcribed mRNA catabolic process, nonsense-mediated decay	9	0	0	0	1
6723	cuticle hydrocarbon biosynthetic process	3	0	0	0	1
6725	cellular aromatic compound metabolic process	3	0	0	0	1
45770	positive regulation of asymmetric cell division	1	0	0	0	1
6729	tetrahydrobiopterin biosynthetic process	1	0	0	0	1
35266	meristem growth	1	0	0	0	1
15678	high-affinity copper ion transport	1	0	0	0	1
15675	nickel ion transport	2	0	0	0	1
90344	negative regulation of cell aging	1	0	0	0	1
35265	organ growth	9	0	0	0	1
35264	multicellular organism growth	1	0	0	0	1
90342	regulation of cell aging	2	0	0	0	1
46621	negative regulation of organ growth	2	0	0	0	1
46622	positive regulation of organ growth	2	0	0	0	1
90309	positive regulation of methylation-dependent chromatin silencing	2	0	0	0	1
2000012	regulation of auxin polar transport	1	0	0	0	1
2000011	regulation of adaxial/abaxial pattern formation	1	0	0	0	1
16973	poly(A)+ mRNA export from nucleus	3	0	0	0	1
2000013	regulation of arginine biosynthetic process via ornithine	1	0	0	0	1
90306	spindle assembly involved in meiosis	1	0	0	0	1
42276	error-prone translesion synthesis	2	0	0	0	1
42274	ribosomal small subunit biogenesis	2	0	0	0	1
45787	positive regulation of cell cycle	3	0	0	0	1
45786	negative regulation of cell cycle	1	0	0	0	1
154	rRNA modification	3	0	0	0	1
2000029	regulation of proanthocyanidin biosynthetic process	2	0	0	0	1
2000028	regulation of photoperiodism, flowering	1	0	0	0	1
45792	negative regulation of cell size	1	0	0	0	1
2000023	regulation of lateral root development	1	0	0	0	1
2000022	regulation of jasmonic acid mediated signaling pathway	1	0	0	0	1
2000021	regulation of ion homeostasis	1	0	0	0	1
2000027	regulation of organ morphogenesis	1	0	0	0	1
2000026	regulation of multicellular organismal development	1	0	0	0	1
2000025	regulation of leaf formation	1	0	0	0	1
2000024	regulation of leaf development	2	0	0	0	1
48829	root cap development	13	0	0	0	1
90322	regulation of superoxide metabolic process	1	0	0	0	1
48826	cotyledon morphogenesis	2	0	0	0	1
48827	phyllome development	8	0	0	0	1
45793	positive regulation of cell size	4	0	0	0	1
43132	NAD transport	2	0	0	0	1
48825	cotyledon development	25	0	0	0	1
165	MAPKKK cascade	6	0	0	0	1
52096	formation by symbiont of syncytium involving giant cell for nutrient acquisition from host	1	0	0	0	1
55122	response to very low light intensity stimulus	1	0	0	0	1
34389	lipid particle organization	2	0	0	0	1
48838	release of seed from dormancy	2	0	0	0	1
48831	regulation of shoot development	4	0	0	0	1
46654	tetrahydrofolate biosynthetic process	3	0	0	0	1
46653	tetrahydrofolate metabolic process	4	0	0	0	1
48830	adventitious root development	4	0	0	0	1
46656	folic acid biosynthetic process	1	0	0	0	1
45324	late endosome to vacuole transport	1	0	0	0	1
48833	specification of floral organ number	1	0	0	0	1
32197	transposition, RNA-mediated	1	0	0	0	1
33044	regulation of chromosome organization	2	0	0	0	1
43153	entrainment of circadian clock by photoperiod	3	0	0	0	1
45333	cellular respiration	2	0	0	0	1
43157	response to cation stress	3	0	0	0	1
45338	farnesyl diphosphate metabolic process	2	0	0	0	1
45337	farnesyl diphosphate biosynthetic process	2	0	0	0	1
43161	proteasomal ubiquitin-dependent protein catabolic process	8	0	0	0	1
70301	cellular response to hydrogen peroxide	2	0	0	0	1
10398	xylogalacturonan metabolic process	1	0	0	0	1
90355	positive regulation of auxin metabolic process	1	0	0	0	1
90358	positive regulation of tryptophan metabolic process	1	0	0	0	1
90351	seedling development	3	0	0	0	1
10390	histone monoubiquitination	2	0	0	0	1
46677	response to antibiotic	4	0	0	0	1
90359	negative regulation of abscisic acid biosynthetic process	1	0	0	0	1
46685	response to arsenic	10	0	0	0	1
48864	stem cell development	1	0	0	0	1
46202	cyanide biosynthetic process	1	0	0	0	1
48868	pollen tube development	19	0	0	0	1
46688	response to copper ion	14	0	0	0	1
48867	stem cell fate determination	1	0	0	0	1
44030	regulation of DNA methylation	1	0	0	0	1
80121	AMP transport	1	0	0	0	1
80120	CAAX-box protein maturation	1	0	0	0	1
33014	tetrapyrrole biosynthetic process	11	0	0	0	1
10378	temperature compensation of the circadian clock	1	0	0	0	1
10373	negative regulation of gibberellin biosynthetic process	1	0	0	0	1
10374	stomatal complex development	9	0	0	0	1
10375	stomatal complex patterning	3	0	0	0	1
10376	stomatal complex formation	1	0	0	0	1
10371	regulation of gibberellin biosynthetic process	3	0	0	0	1
578	embryonic axis specification	2	0	0	0	1
80119	ER body organization	5	0	0	0	1
80117	secondary growth	4	0	0	0	1
80114	positive regulation of glycine hydroxymethyltransferase activity	1	0	0	0	1
43193	positive regulation of gene-specific transcription	9	0	0	0	1
80113	regulation of seed growth	2	0	0	0	1
80111	DNA demethylation	2	0	0	0	1
80110	sporopollenin biosynthetic process	3	0	0	0	1
16926	protein desumoylation	6	0	0	0	1
16925	protein sumoylation	9	0	0	0	1
10388	cullin deneddylation	7	0	0	0	1
10389	regulation of G2/M transition of mitotic cell cycle	3	0	0	0	1
10387	signalosome assembly	6	0	0	0	1
10380	regulation of chlorophyll biosynthetic process	11	0	0	0	1
10381	attachment of peroxisome to chloroplast	1	0	0	0	1
9395	phospholipid catabolic process	4	0	0	0	1
9396	folic acid and derivative biosynthetic process	14	0	0	0	1
9394	2'-deoxyribonucleotide metabolic process	1	0	0	0	1
9399	nitrogen fixation	5	0	0	0	1
105	histidine biosynthetic process	10	0	0	0	1
103	sulfate assimilation	14	0	0	0	1
2764	immune response-regulating signaling pathway	1	0	0	0	1
80147	root hair cell development	2	0	0	0	1
10359	regulation of anion channel activity	4	0	0	0	1
80143	regulation of amino acid export	4	0	0	0	1
80141	regulation of jasmonic acid biosynthetic process	2	0	0	0	1
33473	indoleacetic acid conjugate metabolic process	1	0	0	0	1
10358	leaf shaping	6	0	0	0	1
10351	lithium ion transport	4	0	0	0	1
10352	lithium ion export	1	0	0	0	1
10353	response to trehalose stimulus	1	0	0	0	1
50732	negative regulation of peptidyl-tyrosine phosphorylation	1	0	0	0	1
1887	selenium metabolic process	1	0	0	0	1
60548	negative regulation of cell death	2	0	0	0	1
10366	negative regulation of ethylene biosynthetic process	1	0	0	0	1
10362	negative regulation of anion channel activity by blue light	2	0	0	0	1
10364	regulation of ethylene biosynthetic process	3	0	0	0	1
46244	salicylic acid catabolic process	1	0	0	0	1
46246	terpene biosynthetic process	1	0	0	0	1
80129	proteasome core complex assembly	2	0	0	0	1
10338	leaf formation	4	0	0	0	1
51603	proteolysis involved in cellular protein catabolic process	25	0	0	0	1
71214	cellular response to abiotic stimulus	1	0	0	0	1
10335	response to non-ionic osmotic stress	1	0	0	0	1
51605	protein maturation by peptide bond cleavage	2	0	0	0	1
51604	protein maturation	1	0	0	0	1
71215	cellular response to abscisic acid stimulus	8	0	0	0	1
10332	response to gamma radiation	10	0	0	0	1
7160	cell-matrix adhesion	1	0	0	0	1
7163	establishment or maintenance of cell polarity	1	0	0	0	1
7164	establishment of tissue polarity	1	0	0	0	1
7166	cell surface receptor linked signaling pathway	4	0	0	0	1
48439	flower morphogenesis	3	0	0	0	1
48437	floral organ development	8	0	0	0	1
48438	floral whorl development	2	0	0	0	1
48442	sepal development	2	0	0	0	1
48443	stamen development	17	0	0	0	1
48440	carpel development	16	0	0	0	1
48441	petal development	9	0	0	0	1
10344	seed oilbody biogenesis	4	0	0	0	1
10345	suberin biosynthetic process	8	0	0	0	1
80151	positive regulation of salicylic acid mediated signaling pathway	1	0	0	0	1
18298	protein-chromophore linkage	21	0	0	0	1
10342	endosperm cellularization	2	0	0	0	1
10343	singlet oxygen-mediated programmed cell death	1	0	0	0	1
7172	signal complex assembly	1	0	0	0	1
48446	petal morphogenesis	2	0	0	0	1
48444	floral organ morphogenesis	3	0	0	0	1
48448	stamen morphogenesis	1	0	0	0	1
48453	sepal formation	1	0	0	0	1
46274	lignin catabolic process	17	0	0	0	1
10315	auxin efflux	2	0	0	0	1
18283	iron incorporation into metallo-sulfur cluster	1	0	0	0	1
48451	petal formation	2	0	0	0	1
10311	lateral root formation	14	0	0	0	1
32583	regulation of gene-specific transcription	1	0	0	0	1
32582	negative regulation of gene-specific transcription	4	0	0	0	1
10312	detoxification of zinc ion	1	0	0	0	1
16099	monoterpenoid biosynthetic process	3	0	0	0	1
7141	male meiosis I	1	0	0	0	1
6294	nucleotide-excision repair, preincision complex assembly	1	0	0	0	1
7140	male meiosis	6	0	0	0	1
48457	floral whorl morphogenesis	1	0	0	0	1
7143	female meiosis	3	0	0	0	1
6298	mismatch repair	14	0	0	0	1
48455	stamen formation	1	0	0	0	1
34757	negative regulation of iron ion transport	2	0	0	0	1
46283	anthocyanin metabolic process	5	0	0	0	1
48462	carpel formation	1	0	0	0	1
10322	regulation of isopentenyl diphosphate biosynthetic process, mevalonate-independent pathway	1	0	0	0	1
10323	negative regulation of isopentenyl diphosphate biosynthetic process, mevalonate-independent pathway	1	0	0	0	1
10325	raffinose family oligosaccharide biosynthetic process	4	0	0	0	1
12502	induction of programmed cell death	1	0	0	0	1
34755	iron ion transmembrane transport	1	0	0	0	1
18279	protein N-linked glycosylation via asparagine	2	0	0	0	1
30397	membrane disassembly	1	0	0	0	1
34756	regulation of iron ion transport	1	0	0	0	1
10321	regulation of vegetative phase change	4	0	0	0	1
71219	cellular response to molecule of bacterial origin	1	0	0	0	1
7154	cell communication	7	0	0	0	1
48467	gynoecium development	10	0	0	0	1
7155	cell adhesion	10	0	0	0	1
7129	synapsis	6	0	0	0	1
9308	amine metabolic process	16	0	0	0	1
50792	regulation of viral reproduction	2	0	0	0	1
46292	formaldehyde metabolic process	1	0	0	0	1
7128	meiotic prophase I	1	0	0	0	1
9306	protein secretion	16	0	0	0	1
51641	cellular localization	1	0	0	0	1
50790	regulation of catalytic activity	5	0	0	0	1
19593	mannitol biosynthetic process	1	0	0	0	1
51646	mitochondrion localization	3	0	0	0	1
71258	cellular response to gravity	4	0	0	0	1
51645	Golgi localization	3	0	0	0	1
6270	DNA-dependent DNA replication initiation	11	0	0	0	1
9780	photosynthetic NADP+ reduction	1	0	0	0	1
6271	DNA strand elongation involved in DNA replication	1	0	0	0	1
48479	style development	2	0	0	0	1
9785	blue light signaling pathway	7	0	0	0	1
9301	snRNA transcription	1	0	0	0	1
48477	oogenesis	2	0	0	0	1
16071	mRNA metabolic process	1	0	0	0	1
16070	RNA metabolic process	27	0	0	0	1
48478	replication fork protection	1	0	0	0	1
6275	regulation of DNA replication	2	0	0	0	1
9788	negative regulation of abscisic acid mediated signaling pathway	20	0	0	0	1
6278	RNA-dependent DNA replication	7	0	0	0	1
9304	tRNA transcription	1	0	0	0	1
9789	positive regulation of abscisic acid mediated signaling pathway	15	0	0	0	1
9786	regulation of asymmetric cell division	2	0	0	0	1
7126	meiosis	27	0	0	0	1
9787	regulation of abscisic acid mediated signaling pathway	4	0	0	0	1
6279	premeiotic DNA replication	1	0	0	0	1
51650	establishment of vesicle localization	2	0	0	0	1
48482	ovule morphogenesis	2	0	0	0	1
48480	stigma development	1	0	0	0	1
10304	PSII associated light-harvesting complex II catabolic process	8	0	0	0	1
10305	leaf vascular tissue pattern formation	18	0	0	0	1
10306	rhamnogalacturonan II biosynthetic process	4	0	0	0	1
71249	cellular response to nitrate	1	0	0	0	1
9791	post-embryonic development	20	0	0	0	1
6282	regulation of DNA repair	3	0	0	0	1
9311	oligosaccharide metabolic process	3	0	0	0	1
7131	reciprocal meiotic recombination	11	0	0	0	1
6284	base-excision repair	22	0	0	0	1
9312	oligosaccharide biosynthetic process	1	0	0	0	1
48488	synaptic vesicle endocytosis	2	0	0	0	1
6289	nucleotide-excision repair	23	0	0	0	1
9799	specification of symmetry	1	0	0	0	1
7135	meiosis II	1	0	0	0	1
9314	response to radiation	2	0	0	0	1
6259	DNA metabolic process	27	0	0	0	1
9768	photosynthesis, light harvesting in photosystem I	4	0	0	0	1
9769	photosynthesis, light harvesting in photosystem II	1	0	0	0	1
7108	cytokinesis, initiation of separation	1	0	0	0	1
[truncated: 165 more rows]
