# Supplementary material for: The Arabidopsis Hypoxia Inducible AtR8 Long Non-Coding RNA also Contributes to Plant Defense and Root Elongation Coordinating with WRKY Genes under Low Levels of Salicylic Acid
Source: Noncoding RNA. 2020 Feb 26;6(1):8. doi: 10.3390/ncrna6010008 (PMC7151572; doi:10.3390/ncrna6010008)
Supplement: Supplementary file 1 [file ncrna-06-00008-s001.zip › Supplemental/Supplemental_Table_S4.xlsx]

## Sheet: SupFig3
Down regulated in atr8		Up regulated in atr8
Gene Category (GO Slim Term)	Number	Gene Category (GO Slim Term)	Number
other cellular processes	11	other cellular processes	32
other metabolic processes	11	response to stress	26
nucleus	10	response to abiotic or biotic stimulus	20
other intracellular components	9	other metabolic processes	15
chloroplast	8	unknown molecular functions	15
unknown molecular functions	8	nucleus	14
unknown biological processes	7	other cytoplasmic components	14
developmental processes	6	plasma membrane	14
extracellular	5	other biological processes	12
mitochondria	5	kinase activity	10
other cytoplasmic components	5	transport	10
plastid	5	extracellular	8
response to abiotic or biotic stimulus	5	other binding	8
transporter activity	5	signal transduction	8
cell organization and biogenesis	4	other enzyme activity	7
hydrolase activity	4	transcription factor activity	7
plasma membrane	4	unknown biological processes	6
transferase activity	4	cell wall	5
kinase activity	3	protein binding	5
other biological processes	3	protein metabolism	5
protein binding	3	other membranes	4
cell wall	2	transporter activity	4
response to stress	2	cell organization and biogenesis	3
unknown cellular components	2	chloroplast	3
Golgi apparatus	1	hydrolase activity	3
other binding	1	other cellular components	3
other enzyme activity	1	other molecular functions	3
other membranes	1	transferase activity	3
other molecular functions	1	ER	2
transcription factor activity	1	mitochondria	2
transcription, DNA-dependent	1	transcription, DNA-dependent	2
transport	1	unknown cellular components	2
cytosol	0	cytosol	1
DNA or RNA binding	0	DNA or RNA binding	1
DNA or RNA metabolism	0	Golgi apparatus	1
electron transport or energy pathways	0	nucleotide binding	1
ER	0	developmental processes	0
nucleic acid binding	0	DNA or RNA metabolism	0
nucleotide binding	0	electron transport or energy pathways	0
other cellular components	0	nucleic acid binding	0
protein metabolism	0	other intracellular components	0
receptor binding or activity	0	plastid	0
ribosome	0	receptor binding or activity	0
signal transduction	0	ribosome	0
structural molecule activity	0	structural molecule activity	0
(not categorized)	6	(not categorized)	10
Sum.	145		289
Supplemental Table S4. Ranking of down- and up-regulated gene classification in atr8 by GO Slim Term.

## Sheet: Down
	Down
other cellular processes	11
other metabolic processes	11
nucleus	10
other intracellular components	9
chloroplast	8
unknown molecular functions	8
unknown biological processes	7
developmental processes	6
extracellular	5
mitochondria	5
other cytoplasmic components	5
plastid	5
response to abiotic or biotic stimulus	5
transporter activity	5
cell organization and biogenesis	4
hydrolase activity	4
plasma membrane	4
transferase activity	4
kinase activity	3
other biological processes	3
protein binding	3
cell wall	2
response to stress	2
unknown cellular components	2
Golgi apparatus	1
other binding	1
other enzyme activity	1
other membranes	1
other molecular functions	1
transcription factor activity	1
transcription, DNA-dependent	1
transport	1
cytosol	0
DNA or RNA binding	0
DNA or RNA metabolism	0
electron transport or energy pathways	0
ER	0
nucleic acid binding	0
nucleotide binding	0
other cellular components	0
protein metabolism	0
receptor binding or activity	0
ribosome	0
signal transduction	0
structural molecule activity	0
N.D.	6

## Sheet: Up
	Up
other cellular processes	32
response to stress	26
response to abiotic or biotic stimulus	20
other metabolic processes	15
unknown molecular functions	15
nucleus	14
other cytoplasmic components	14
plasma membrane	14
other biological processes	12
kinase activity	10
N.D.	10
transport	10
extracellular	8
other binding	8
signal transduction	8
other enzyme activity	7
transcription factor activity	7
unknown biological processes	6
cell wall	5
protein binding	5
protein metabolism	5
other membranes	4
transporter activity	4
cell organization and biogenesis	3
chloroplast	3
hydrolase activity	3
other cellular components	3
other molecular functions	3
transferase activity	3
ER	2
mitochondria	2
transcription, DNA-dependent	2
unknown cellular components	2
cytosol	1
DNA or RNA binding	1
Golgi apparatus	1
nucleotide binding	1
developmental processes	0
DNA or RNA metabolism	0
electron transport or energy pathways	0
nucleic acid binding	0
other intracellular components	0
plastid	0
receptor binding or activity	0
ribosome	0
structural molecule activity	0
