# Supplementary material for: The Arabidopsis Hypoxia Inducible AtR8 Long Non-Coding RNA also Contributes to Plant Defense and Root Elongation Coordinating with WRKY Genes under Low Levels of Salicylic Acid
Source: Noncoding RNA. 2020 Feb 26;6(1):8. doi: 10.3390/ncrna6010008 (PMC7151572; doi:10.3390/ncrna6010008)
Supplement: Supplementary file 1 [file ncrna-06-00008-s001.zip › Supplemental/Supplemental_Table_S5.xlsx]

## Sheet: Sheet1
Keyword Category	GO Slim Term	Down	Up
Molecular Function	hydrolase activity	4	3
	kinase activity	3	10
	transferase activity	4	3
	other enzyme activity	1	7
	transcription factor activity	1	7
	DNA or RNA binding	0	1
	nucleic acid binding	0	0
	nucleotide binding	0	1
	protein binding	3	5
	receptor binding or activity	0	0
	other binding	1	8
	structural molecule activity	0	0
	transporter activity	5	4
	unknown molecular functions	8	15
	other molecular functions	1	3
Biological Process	unknown biological processes	7	6
	developmental processes	6	0
	transport	1	10
	signal transduction	0	8
	cell organization and biogenesis	4	3
	other cellular processes	11	32
	DNA or RNA metabolism	0	0
	protein metabolism	0	5
	electron transport or energy pathways	0	0
	transcription, DNA-dependent	1	2
	other metabolic processes	11	15
	response to abiotic or biotic stimulus	5	20
	response to stress	2	26
	other biological processes	3	12
Cellular Component	mitochondria	5	2
	chloroplast	8	3
	plastid	5	0
	ribosome	0	0
	cytosol	0	1
	ER	0	2
	Golgi apparatus	1	1
	other cytoplasmic components	5	14
	nucleus	10	14
	other intracellular components	9	0
	plasma membrane	4	14
	other membranes	1	4
	unknown cellular components	2	2
	extracellular	5	8
	cell wall	2	5
	other cellular components	0	3
not categorized		6	10
Total number of genes		145	289
		434
Supplemental Table S5. Heat maps of Go Slim Term categorization in atr8.

## Sheet: down
DOWN
N.D.
other cellular processes
other cytoplasmic components
unknown molecular functions
other binding
nucleus
mitochondria
nucleus
unknown cellular components
transcription factor activity
unknown biological processes
cell wall
N.D.
other cytoplasmic components
hydrolase activity
mitochondria
cell organization and biogenesis
other molecular functions
unknown molecular functions
plasma membrane
nucleus
other metabolic processes
unknown molecular functions
transferase activity
kinase activity
kinase activity
protein binding
N.D.
nucleus
hydrolase activity
Golgi apparatus
mitochondria
other cellular processes
transport
plasma membrane
nucleus
chloroplast
N.D.
other metabolic processes
transferase activity
cell organization and biogenesis
unknown biological processes
nucleus
nucleus
unknown biological processes
developmental processes
other intracellular components
nucleus
plastid
unknown biological processes
response to stress
other metabolic processes
other intracellular components
other cellular processes
extracellular
response to stress
other cellular processes
kinase activity
plastid
nucleus
developmental processes
transporter activity
other cellular processes
transferase activity
unknown molecular functions
N.D.
plasma membrane
unknown biological processes
developmental processes
other intracellular components
response to abiotic or biotic stimulus
protein binding
extracellular
other metabolic processes
transporter activity
other metabolic processes
extracellular
mitochondria
unknown molecular functions
mitochondria
response to abiotic or biotic stimulus
developmental processes
plastid
other metabolic processes
chloroplast
response to abiotic or biotic stimulus
unknown cellular components
other membranes
hydrolase activity
transporter activity
other cytoplasmic components
other metabolic processes
other metabolic processes
plastid
other enzyme activity
other cellular processes
other cellular processes
other biological processes
other intracellular components
chloroplast
unknown biological processes
cell organization and biogenesis
N.D.
other cytoplasmic components
protein binding
other intracellular components
transcription, DNA-dependent
other cytoplasmic components
chloroplast
other metabolic processes
chloroplast
chloroplast
developmental processes
transferase activity
developmental processes
cell wall
chloroplast
response to abiotic or biotic stimulus
other intracellular components
plasma membrane
nucleus
other intracellular components
unknown molecular functions
other cellular processes
unknown biological processes
extracellular
transporter activity
unknown molecular functions
other intracellular components
other metabolic processes
chloroplast
response to abiotic or biotic stimulus
other intracellular components
cell organization and biogenesis
other biological processes
other biological processes
other cellular processes
other cellular processes
hydrolase activity
other cellular processes
extracellular
other metabolic processes
unknown molecular functions
transporter activity
plastid

## Sheet: up
UP
response to abiotic or biotic stimulus
unknown biological processes
unknown cellular components
transport
mitochondria
protein binding
hydrolase activity
other cellular components
protein metabolism
plasma membrane
unknown molecular functions
other cytoplasmic components
N.D.
response to abiotic or biotic stimulus
response to abiotic or biotic stimulus
other binding
unknown cellular components
extracellular
other cellular processes
other enzyme activity
kinase activity
protein metabolism
plasma membrane
chloroplast
response to stress
transferase activity
unknown molecular functions
plasma membrane
transcription, DNA-dependent
other metabolic processes
other biological processes
nucleotide binding
other cytoplasmic components
transcription factor activity
other cellular processes
response to stress
other metabolic processes
response to abiotic or biotic stimulus
transport
other cellular processes
other binding
signal transduction
other cellular processes
ER
response to stress
N.D.
other molecular functions
N.D.
transport
other cellular processes
nucleus
response to stress
other cytoplasmic components
nucleus
extracellular
N.D.
other metabolic processes
N.D.
other cellular processes
response to abiotic or biotic stimulus
transporter activity
kinase activity
N.D.
unknown molecular functions
other cellular processes
other cellular processes
response to stress
other biological processes
response to abiotic or biotic stimulus
other cytoplasmic components
other molecular functions
other metabolic processes
transcription factor activity
transcription factor activity
plasma membrane
other cytoplasmic components
response to abiotic or biotic stimulus
plasma membrane
unknown molecular functions
transferase activity
response to stress
other cellular processes
response to abiotic or biotic stimulus
other molecular functions
other cellular processes
response to abiotic or biotic stimulus
Golgi apparatus
unknown molecular functions
plasma membrane
other cellular processes
other membranes
response to stress
other cellular processes
kinase activity
cell wall
mitochondria
unknown biological processes
unknown biological processes
unknown molecular functions
other cellular processes
N.D.
unknown molecular functions
unknown molecular functions
other binding
kinase activity
transport
extracellular
plasma membrane
protein binding
other binding
other metabolic processes
extracellular
hydrolase activity
nucleus
protein metabolism
other cytoplasmic components
unknown molecular functions
kinase activity
unknown molecular functions
transport
other enzyme activity
hydrolase activity
nucleus
response to stress
nucleus
protein binding
response to abiotic or biotic stimulus
other metabolic processes
other cellular processes
kinase activity
response to stress
unknown molecular functions
other biological processes
other enzyme activity
other binding
nucleus
other cellular processes
cell organization and biogenesis
N.D.
kinase activity
transporter activity
N.D.
other cytoplasmic components
response to stress
response to stress
transcription, DNA-dependent
transcription factor activity
other metabolic processes
unknown biological processes
other cellular processes
cell wall
signal transduction
response to stress
chloroplast
other cellular processes
extracellular
transporter activity
nucleus
other cellular processes
response to stress
other binding
other cellular components
unknown molecular functions
nucleus
response to stress
other biological processes
response to stress
protein metabolism
cytosol
other biological processes
response to stress
cell wall
other biological processes
response to abiotic or biotic stimulus
plasma membrane
cell organization and biogenesis
kinase activity
N.D.
other metabolic processes
ER
response to abiotic or biotic stimulus
response to stress
response to abiotic or biotic stimulus
other cellular processes
other cytoplasmic components
other binding
other cytoplasmic components
response to abiotic or biotic stimulus
other membranes
other cellular processes
chloroplast
other biological processes
other enzyme activity
other binding
signal transduction
transferase activity
signal transduction
plasma membrane
cell wall
protein metabolism
kinase activity
response to stress
other biological processes
extracellular
cell wall
other cytoplasmic components
response to abiotic or biotic stimulus
other cellular processes
response to abiotic or biotic stimulus
response to stress
unknown molecular functions
plasma membrane
kinase activity
other membranes
other cellular processes
nucleus
transport
other metabolic processes
transporter activity
other cellular processes
response to abiotic or biotic stimulus
signal transduction
signal transduction
other metabolic processes
response to abiotic or biotic stimulus
transcription factor activity
signal transduction
other metabolic processes
other membranes
other cellular processes
response to abiotic or biotic stimulus
other enzyme activity
other cytoplasmic components
transport
nucleus
protein binding
unknown biological processes
nucleus
extracellular
plasma membrane
transport
DNA or RNA binding
other biological processes
cell organization and biogenesis
response to stress
other cellular processes
other cytoplasmic components
unknown biological processes
transport
other biological processes
unknown molecular functions
nucleus
response to stress
response to stress
other cytoplasmic components
transcription factor activity
other metabolic processes
unknown molecular functions
nucleus
other metabolic processes
other cellular processes
transport
other cellular components
plasma membrane
other cellular processes
plasma membrane
response to stress
other biological processes
other cellular processes
other cellular processes
response to stress
response to stress
protein binding
other cellular processes
response to stress
plasma membrane
other cellular processes
other metabolic processes
other cellular processes
other enzyme activity
extracellular
transcription factor activity
signal transduction
nucleus
response to abiotic or biotic stimulus
other enzyme activity
other metabolic processes
other biological processes
other cytoplasmic components
