# Supplementary material for: The Arabidopsis Hypoxia Inducible AtR8 Long Non-Coding RNA also Contributes to Plant Defense and Root Elongation Coordinating with WRKY Genes under Low Levels of Salicylic Acid
Source: Noncoding RNA. 2020 Feb 26;6(1):8. doi: 10.3390/ncrna6010008 (PMC7151572; doi:10.3390/ncrna6010008)
Supplement: Supplementary file 1 [file ncrna-06-00008-s001.zip › Supplemental/Supplemental_Table_S6.xlsx]

## Sheet: Up
Supplemental Table S6. List of major stress and defense related genes largely changed in atr8 plant.
(up regulated)
	Tair code	Fold change in atr8	Expression level in atr8	Gene title	GO Slim Term
1	At5g05340	24.5009	1372.4		protein binding
2	At5g64905	17.1319	680.524	PROPEP3 (Elicitor peptide 3 precursor)	unknown molecular functions
3	At2g30750	14.2351	1000.37	CYP71A12 (cytochrome P450, family 71, subfamily A, polypeptide 12); electron carrier/ heme binding / iron ion binding / monooxygenase/ oxygen binding	response to abiotic or biotic stimulus
4	At1g14540	12.0307	990.574		other enzyme activity
5	At5g43580	10.5625	624.103		response to stress
6	At4g04220	9.91017	367.516	AtRLP46 (Receptor Like Protein 46); kinase/ protein binding	plasma membrane
7	At1g80840	9.87141	1137.79	WRKY40; transcription factor	transcription, DNA-dependent
8	At2g30770	9.65122	798.108	CYP71A13 (cytochrome P450, family 71, subfamily A, polypeptide 13); indoleacetaldoxime dehydratase/ oxygen binding	other metabolic processes
9	At1g72060	8.93012	838.302		response to stress
10	At1g10340	8.89741	614.922		response to abiotic or biotic stimulus
11	At2g19190	8.6118	2164.45	FRK1 (FLG22-INDUCED RECEPTOR-LIKE KINASE 1); kinase	transport
12	At1g30135	8.04802	344.091	JAZ8 (JASMONATE-ZIM-DOMAIN PROTEIN 8)	other cellular processes
13	At4g23810	7.95284	1595.31	WRKY53; DNA binding / protein binding / transcription activator/ transcription factor	response to stress
14	At2g39200	7.84917	1812.21	MLO12 (MILDEW RESISTANCE LOCUS O 12); calmodulin binding	transport
15	At5g67340	7.40511	331.912		response to stress
16	At5g13320	7.32038	380.108	PBS3 (AVRPPHB SUSCEPTIBLE 3)	other cytoplasmic components
17	At1g15520	7.02497	671.368	PDR12 (PLEIOTROPIC DRUG RESISTANCE 12); ATPase, coupled to transmembrane movement of substances	other metabolic processes
18	At2g26400	6.5487	761.634	ATARD3 (ACIREDUCTONE DIOXYGENASE 3); acireductone dioxygenase [iron(II)-requiring]/ heteroglycan binding / metal ion binding	response to abiotic or biotic stimulus
19	At1g51890	6.24746	763.93		kinase activity
20	At2g43000	5.93205	447.541	anac042 (Arabidopsis NAC domain containing protein 42); transcription factor	response to stress
21	At3g26830	5.90084	1772.8	PAD3 (PHYTOALEXIN DEFICIENT 3); dihydrocamalexic acid decarboxylase/ monooxygenase/ oxygen binding	other biological processes
22	At2g26560	5.89246	4229.66	PLA2A (PHOSPHOLIPASE A 2A); lipase/ nutrient reservoir	response to abiotic or biotic stimulus
23	At4g11170	5.77706	382.741		other cytoplasmic components
24	At2g38870	5.68707	11878.8		other molecular functions
25	At3g23250	5.58254	575.62	MYB15 (MYB DOMAIN PROTEIN 15); DNA binding / transcription factor	transcription factor activity
26	At2g46400	5.52407	786.576	WRKY46; transcription factor	transcription factor activity
27	At4g12490	5.40769	5472.24		response to abiotic or biotic stimulus
28	At5g38900	5.23258	1981.31		response to stress
29	At1g75040	5.09495	1760.98	PR5 (PATHOGENESIS-RELATED GENE 5)	response to abiotic or biotic stimulus
30	At5g22570	5.03152	211.358	WRKY38; transcription factor	other cellular processes
31	At2g43510	5.02565	9588.14	ATTI1; serine-type endopeptidase inhibitor	response to abiotic or biotic stimulus
32	At1g78410	4.98869	367.731		unknown molecular functions
33	At1g18570	4.89299	757.24	MYB51 (MYB DOMAIN PROTEIN 51); DNA binding / transcription factor	response to stress
34	At3g55980	4.88027	884.245	SZF1 (SALT-INDUCIBLE ZINC FINGER 1); transcription factor	other cellular processes
35	At2g40000	4.42088	1019.35	HSPRO2 (ARABIDOPSIS ORTHOLOG OF SUGAR BEET HS1 PRO-1 2)	protein binding
36	At5g39580	4.33377	1492.19		extracellular
37	At2g40750	4.31061	1474.12	WRKY54; transcription factor	nucleus
38	At5g06730	4.18822	193.67		other enzyme activity
39	At5g13080	4.1372	464.889	WRKY75; transcription factor	nucleus
40	At5g46050	4.10464	982.029	PTR3 (PEPTIDE TRANSPORTER 3); dipeptide transporter/ transporter/ tripeptide transporter	response to stress
41	At2g29350	4.07803	1276.42	SAG13; alcohol dehydrogenase/ oxidoreductase	response to abiotic or biotic stimulus
42	At5g26920	4.06978	348.684	CBP60G (CAM-BINDING PROTEIN 60-LIKE.G); calmodulin binding	other cellular processes
43	At2g31880	4.05006	3248.86		kinase activity
44	At1g65690	3.95556	890.16		response to stress
45	At2g14560	3.94924	4378.51	LURP1 (LATE UPREGULATED IN RESPONSE TO HYALOPERONOSPORA PARASITICA)	unknown molecular functions
46	At3g56400	3.94466	3225.85	WRKY70; transcription factor/ transcription repressor	other biological processes
47	At1g65400	3.77294	714.802	ATPP2-A5 (ARABIDOPSIS THALIANA PHLOEM PROTEIN 2 A5); carbohydrate binding	N.D.
48	At5g57220	3.69388	888.301	CYP81F2; electron carrier/ heme binding / iron ion binding / monooxygenase/ oxygen binding	response to stress
49	At5g24530	3.68305	932.588	DMR6 (DOWNY MILDEW RESISTANT 6); oxidoreductase/ oxidoreductase, acting on paired donors, with incorporation or reduction of molecular oxygen, 2-oxoglutarate as one donor, and incorporation of one atom each of oxygen into both donors	response to stress
50	At1g72940	3.62842	991.055		other metabolic processes
51	At4g11280	3.60973	1531.12	ACS6 (1-AMINOCYCLOPROPANE-1-CARBOXYLIC ACID (ACC) SYNTHASE 6); 1-aminocyclopropane-1-carboxylate synthase	other cellular processes
52	At4g36500	3.50598	2102.61		response to stress
53	At2g14610	3.47233	9068.45	PR1 (PATHOGENESIS-RELATED GENE 1)	extracellular
54	At2g38470	3.38528	1878.94	WRKY33; transcription factor	other cellular processes
55	At2g23810	3.38088	4982.6	TET8 (TETRASPANIN8)	response to stress
56	At4g37530	3.35724	3344.08		response to stress
57	At5g50200	3.30082	3595.13	WR3 (WOUND-RESPONSIVE 3); nitrate transmembrane transporter	response to stress
58	At3g52450	3.29259	516.448	PUB22 (PLANT U-BOX 22); ubiquitin-protein ligase	protein metabolism
59	At3g48360	3.25987	1566.87	BT2 (BTB AND TAZ DOMAIN PROTEIN 2); protein binding / transcription factor/ transcription regulator	other biological processes
60	At2g05940	3.23354	1060.21		response to stress
61	At3g49120	3.18641	19980.5	PRXCB (PEROXIDASE CB); peroxidase	response to abiotic or biotic stimulus
62	At3g11840	3.13786	278.249	PUB24 (PLANT U-BOX 24); binding / ubiquitin-protein ligase	cell organization and biogenesis
63	At1g21520	3.08555	911.466		ER
64	At5g49520	3.07795	475.35	WRKY48; transcription factor	response to abiotic or biotic stimulus
65	At3g52400	3.06638	1435.46	SYP122 (SYNTAXIN OF PLANTS 122); SNAP receptor	response to stress
66	At1g19180	3.03439	2271.13	JAZ1 (JASMONATE-ZIM-DOMAIN PROTEIN 1); protein binding	response to abiotic or biotic stimulus
67	At1g02930	2.99597	23204.1	ATGSTF6 (GLUTATHIONE S-TRANSFERASE); copper ion binding / glutathione binding / glutathione transferase	other cytoplasmic components
68	At4g08770	2.96859	5232.23		other cytoplasmic components
69	At1g71400	2.86396	396.701	AtRLP12 (Receptor Like Protein 12); protein binding	other biological processes
70	At4g36430	2.8612	3049.05		other enzyme activity
71	At5g06320	2.80022	4328.17	NHL3	plasma membrane
72	At5g47910	2.75593	3191.65	RBOHD (RESPIRATORY BURST OXIDASE HOMOLOGUE D); NAD(P)H oxidase	response to stress
73	At1g52200	2.75511	6731.72		other biological processes
74	At3g01290	2.70285	5578.8		response to abiotic or biotic stimulus
75	At3g45860	2.67858	363.837		other cellular processes
76	At3g08720	2.67018	684.753	S6K2 (ARABIDOPSIS THALIANA SERINE/THREONINE PROTEIN KINASE 2); kinase/ protein kinase	response to stress
77	At1g14870	2.66124	11533		plasma membrane
78	At2g41010	2.6398	558.031	ATCAMBP25 (ARABIDOPSIS THALIANA CALMODULIN (CAM)-BINDING PROTEIN OF 25 KDA); calmodulin binding	nucleus
79	At1g03850	2.62138	1000.29		response to abiotic or biotic stimulus
80	At1g17380	2.56125	463.583	JAZ5 (JASMONATE-ZIM-DOMAIN PROTEIN 5)	signal transduction
81	At5g57890	2.52914	2848.02		other metabolic processes
82	At1g28370	2.50245	472.47	ERF11 (ERF DOMAIN PROTEIN 11); DNA binding / transcription factor/ transcription repressor	response to abiotic or biotic stimulus
83	At4g18880	2.49688	627.68	AT-HSFA4A; DNA binding / transcription factor	transcription factor activity
84	At3g45640	2.48203	3480.48	NAXT1 (NITRATE EXCRETION TRANSPORTER1); nitrate efflux transmembrane transporter/ transporter	signal transduction
85	At4g33300	2.45028	1323.64	ADR1-L1 (ADR1-like 1); ATP binding / protein binding	other cellular processes
86	At5g19890	2.37208	563.827		nucleus
87	At5g27600	2.36461	845.728	LACS7 (LONG-CHAIN ACYL-COA SYNTHETASE 7); long-chain-fatty-acid-CoA ligase/ protein binding	protein binding
88	At3g25780	2.30604	932.96	AOC3 (ALLENE OXIDE CYCLASE 3); allene-oxide cyclase	cell organization and biogenesis
89	At1g63720	2.3055	332.818		response to stress
90	At4g14630	2.2435	463.251	GLP9 (GERMIN-LIKE PROTEIN 9); manganese ion binding / nutrient reservoir	response to stress
91	At1g55450	2.21499	2694.99		response to stress
92	At2g40140	2.20882	836.916	CZF1; transcription factor	transcription factor activity
93	At2g25000	2.20695	784.697	WRKY60; transcription factor	other metabolic processes
94	At3g09940	2.18919	888.975	MDHAR (MONODEHYDROASCORBATE REDUCTASE); monodehydroascorbate reductase (NADH)	other metabolic processes
95	At3g57390	2.13114	301.74	AGL18; transcription factor	response to stress
96	At1g28380	2.11513	723.827	NSL1 (necrotic spotted lesions 1)	response to stress
97	At1g72450	2.11284	1776.45	JAZ6 (JASMONATE-ZIM-DOMAIN PROTEIN 6)	response to stress
98	At2g23680	2.09793	708.869		other cellular processes
99	At3g52430	2.09557	227.969	PAD4 (PHYTOALEXIN DEFICIENT 4); lipase/ protein binding / triacylglycerol lipase	response to stress
100	At2g39660	2.06191	1177.32	BIK1 (BOTRYTIS-INDUCED KINASE1); kinase	other metabolic processes
101	At1g66550	2.04468	9.38451	WRKY67; transcription factor	transcription factor activity
102	At4g31550	2.03783	1212.91	WRKY11; calmodulin binding / transcription factor	signal transduction
103	At4g11650	2.03078	5380.58	ATOSM34 (osmotin 34)	response to abiotic or biotic stimulus
104	At5g44380	2.01896	2959.92		other biological processes

## Sheet: Down
Supplemental Figure. 6. List of major stress and defense related genes largely changed in atr8 plant
(down regulated)
	Tair code	Fold change in atr8	Expression level in atr8	Annotations	GO Slim Term
1	At5g66400	23.8995	5.79841	RAB18 (RESPONSIVE TO ABA 18)	other biological processes
2	At1g29395	3.8519	122.511	COR414-TM1	response to stress
3	At2g38210	3.59789	410.375	ATPDX1.1 (pyridoxine biosynthesis 1.1); protein heterodimerization	other intracellular components
4	At2g42540	3.44869	202.745	COR15A (COLD-REGULATED 15A)	response to stress
5	At5g15410	3.07869	180.949	DND1 (DEFENSE NO DEATH 1); calcium channel/ calmodulin binding / cation channel/ cyclic nucleotide binding / intracellular cAMP activated cation channel/ intracellular cyclic nucleotide activated cation channel/ inward rectifier potassium channel	transporter activity
6	At2g31380	2.50688	94.269	STH; protein domain specific binding / transcription factor/ zinc ion binding	response to abiotic or biotic stimulus
7	At1g06460	2.44268	1239.61	ACD32.1 (ALPHA-CRYSTALLIN DOMAIN 32.1)	other metabolic processes
8	At5g67400	2.40803	1070.61		other enzyme activity
9	At5g15960	2.37467	2353.3	KIN1	other biological processes
10	At4g21860	2.30425	1509.46	MSRB2 (methionine sulfoxide reductase B 2); peptide-methionine-(S)-S-oxide reductase	chloroplast
11	At1g54040	2.29816	8792.62	ESP (EPITHIOSPECIFIER PROTEIN); enzyme regulator	other metabolic processes
12	At5g59320	2.14932	340.422	LTP3 (LIPID TRANSFER PROTEIN 3); lipid binding	response to abiotic or biotic stimulus
13	At1g70890	2.12422	2598.74	MLP43 (MLP-LIKE PROTEIN 43)	unknown molecular functions
14	At1g34510	2.12374	226.603		other cellular processes
15	At5g66570	2.09334	9740.75	PSBO1 (PS II OXYGEN-EVOLVING COMPLEX 1); oxygen evolving/ poly(U) binding	other intracellular components
16	At3g14210	2.06802	1120.8	ESM1 (epithiospecifier modifier 1); carboxylesterase/ hydrolase, acting on ester bonds	response to abiotic or biotic stimulus
17	At2g39040	2.02058	123.856		extracellular
18	At4g23680	2.00846	2316.89		unknown molecular functions
